# Supplementary material for: Metabolic Alterations in Pisum sativum Roots during Plant Growth and Arbuscular Mycorrhiza Development
Source: Plants (Basel). 2021 May 21;10(6):1033. doi: 10.3390/plants10061033 (PMC8224052; doi:10.3390/plants10061033)
Supplement: Supplementary file 1 [file plants-10-01033-s001.zip]

Archive with 2 entries (2 files):
- Supplementary figures.pdf
- TableS1.xlsx
