# Supplementary material for: Metabolic Alterations in Pisum sativum Roots during Plant Growth and Arbuscular Mycorrhiza Development
Source: Plants (Basel). 2021 May 21;10(6):1033. doi: 10.3390/plants10061033 (PMC8224052; doi:10.3390/plants10061033)
Supplement: Supplementary file 1 [file plants-10-01033-s001.zip › TableS1.xlsx]

## Sheet: Лист1
	Relative contents of metabolites normalised per mass and internal atsndard (tricosane)																									loadings of predictive components (p) and VIPs from OPLS-DA models for +AM and -AM comparison at differnet timepoits
Timepoint	21	21	21	21	21	42	42	42	42	42	42	42	42	42	56	56	56	56	56	56	56	56	56	56
mycorrhiza	"-AM"	"-AM"	"+AM"	"+AM"	"+AM"	"-AM"	"-AM"	"-AM"	"-AM"	"-AM"	"-AM"	"+AM"	"+AM"	"+AM"	"-AM"	"-AM"	"-AM"	"-AM"	"-AM"	"+AM"	"+AM"	"+AM"	"+AM"	"+AM"			21-vip	21-p	42-vip	42-p	56-vip	56-p
2,4-Dihydroxybutanoic acid	0.989553	0.830971	0.967265	8.43678	5.31594	2.91521	4.63397	6.40561	2.99602	0.832321	0.833083	1.03004	1.20344	1.51149	5.50182	5.20888	15.918	11.7879	17.1226	21.8827	14.3508	21.6325	32.5874	26.1414		2,4-Dihydroxybutanoic acid	1.64994	0.103862	0.677524	-0.0427125	0.575405	0.0361829
2-Deoxyglucose	0.402281	0.200617	0.125959	1.11251	0.851665	0.552797	0.564298	0.347296	0.031904	0.154347	0.253737	0.400752	0.471742	0.620895	1.25321	1.22017	2.85264	2.3551	2.85243	2.42047	2.69168	3.47873	4.00418	3.30276		2-Deoxyglucose	0.33365	-0.0210029	0.830331	0.0523458	1.34999	-0.0848905
3-Hydroxypropionic acid	0.171735	0.150081	0.138462	0.772493	0.482005	0.145951	0.268001	0.620482	0.258608	0.148338	0.0693145	0.076388	0.0910161	0.108342	0.22083	0.218198	0.63431	0.452996	0.450338	1.63185	0.570687	0.881965	1.27986	1.01831		3-Hydroxypropionic acid	1.27741	0.0804119	1.08289	-0.0682674	0.903818	0.0568343
FA_12:0	0.0940277	0.0645012	0.0535263	0.18913	0.137379	0.123903	0.160444	0.211501	0.165283	0.0998939	0.0661553	0.0805244	0.0971793	0.0844653	0.102491	0.100869	0.217714	0.179196	0.216604	0.239513	0.165106	0.233629	0.352492	0.285226		FA_12:0	0.85752	-0.05398	0.224133	-0.0141298	1.18331	-0.0744093
FA_14:0	0.438014	0.322306	0.231227	0.701672	0.561432	0.120961	0.171296	0.222502	0.0812952	0.0329245	0.150542	0.157689	0.194692	0.166449	0.424538	0.405107	0.355074	0.291435	0.602998	0.307802	0.48229	0.650198	0.911175	0.75936		FA_14:0	1.12522	-0.0708317	1.07488	0.0677629	0.664417	-0.0417802
FA_16:0	1.5644	1.13327	0.789254	2.33914	1.93526	3.2363	3.29992	2.68878	5.43118	2.94656	2.95465	4.13107	4.72603	3.90072	1.50673	1.54417	3.0477	2.74814	2.63519	3.20769	3.37063	3.86796	4.81325	4.26594		FA_16:0	1.18061	-0.0743182	1.387	0.087439	1.14344	-0.0719024
FA_16:1	0.0145637	0.00694408	0.013217	0.0100577	0.0122868	0.00092856	0	0.0244125	0.0773102	0	0	0.197386	0.265275	0.263729	0.0188661	0.0105775	0.0142287	0.0115196	0.0509015	0.187415	0.282759	0.309209	0.344168	0.295839		FA_16:1	0.551661	-0.0347265	1.38183	0.0871134	1.58639	0.0997564
FA_17:0	0.0634792	0.0547089	0.0287466	0.0894967	0.0895834	0.0796109	0.0577946	0.0530913	0.0362594	0.0124229	0.0539108	0.106131	0.111252	0.099174	0.0744866	0.0869407	0.153716	0.144169	0.106562	0.0878904	0.179887	0.179127	0.237632	0.241346		FA_17:0	1.40634	-0.0885276	1.39106	0.087695	0.808958	-0.0508693
FA_18:0	1.17042	0.840968	0.564636	1.3653	1.34398	2.20614	2.08734	1.39208	2.77558	1.75477	1.88319	2.86231	2.96057	2.35359	1.08339	1.15664	2.00221	1.9463	1.7071	2.00439	2.00433	1.84324	2.48712	2.31506		FA_18:0	1.22447	-0.077079	1.31211	0.0827179	1.42523	-0.0896217
FA_18:1 (Z9)	0.00873609	0.0115977	0.00231209	0.00769669	0	0.0127504	0.0164354	0.0304135	0.0557745	0.0254024	0.00428476	0.0599913	0.0739333	0.081944	0.0174314	0.0227133	0.0208441	0.0228791	0.0299287	0.0323658	0.109966	0.099265	0.115385	0.0888795		FA_18:1 (Z9)	0.865492	-0.0544818	1.56452	0.0986302	1.05505	0.0663444
FA_18:2 (9,12 - Z,Z)	0.689575	0.556233	0.33355	1.02264	0.854478	0.782771	1.03793	1.38211	3.30409	0.972482	0.855235	1.06413	1.1443	1.10855	0.418383	0.459872	0.812974	0.785767	0.751663	2.04821	1.46197	1.34865	1.70142	1.46311		FA_18:2 (9,12 - Z,Z)	1.29567	-0.0815613	1.05187	0.066312	0.856773	0.053876
FA_18:3 (9,12,15 - Z,Z,Z)	0.346677	0.259786	0.191422	0.541747	0.467795	0.489657	0.672089	1.29629	3.50422	0.719351	0.419676	0.486481	0.510685	0.464952	0.342152	0.352972	0.485104	0.489565	0.491746	1.49024	0.714168	0.718823	0.923351	0.775148		FA_18:3 (9,12,15 - Z,Z,Z)	1.0828	-0.0681612	0.474866	-0.0299366	0.0456959	0.00287347
a-Hydroxyglutaric acid	0.0478438	0.0502663	0.0417366	0.248349	0.182924	0.0949524	0.119498	0.0993438	0.0663007	0.0177093	0.0241669	0.0366094	0.0424851	0.0347355	0.222516	0.213277	0.541318	0.393796	0.634972	0.335951	0.431846	0.623228	0.860851	0.698273		a-Hydroxyglutaric acid	1.49616	0.0941819	0.143386	-0.00903936	1.00377	-0.0631193
Alanine	1.44343	1.69808	0.784458	5.59081	3.41512	0.545412	1.1386	2.79172	1.15405	0.0416473	0.20926	0.35208	0.431864	0.491042	0.501703	0.501476	2.27097	1.55817	1.17795	8.88558	2.61071	4.04973	6.05631	4.62718		Alanine	0.696082	-0.0438176	0.114446	0.00721493	1.35333	0.085101
Allantoin	2.20902	1.18097	1.24019	4.70236	3.51703	0.443438	0.390103	0.215002	0.264614	0.130864	0.22732	0.2174	0.252955	0.31659	0.209092	0.204741	0.593474	0.497596	0.244083	0.546317	0.6554	0.839022	0.978191	0.905794		Allantoin	0.359258	-0.0226149	0.763538	0.048135	0.792358	0.0498254
amine_RI=1531	0.0282097	0.0301851	0.0214825	0.409796	0.282177	0.262331	0.440697	0.105013	0.171056	0.0472373	0.0637878	0.0388061	0.0486049	0.0291469	0.0373024	0.0382966	0.0720405	0.050161	0.0755347	0.108062	0.0927522	0.143649	0.279509	0.243128		amine_RI=1531	1.27302	0.0801353	1.10815	-0.0698603	1.06974	0.0672678
Arabinose	0.115972	0.13994	0.040355	0.682742	0.473727	0.0397259	0.0368787	0	0	0	0.0100576	0.0147373	0.0141246	0.0313694	0.121568	0.122964	0.560582	0.419895	0.291391	0.336923	0.52836	0.734527	1.02522	0.88038		Arabinose	0.00330847	0.000208265	0.90779	0.0572289	0.782924	0.0492322
Arabitol	1.18311	0.641921	0.648462	4.36041	3.15992	0.63124	0.867149	1.60483	4.1206	0.757116	0.464715	0.565139	0.639945	0.87449	0.946199	0.958983	2.83601	2.22317	2.90421	5.13107	3.88539	5.37359	5.92382	4.87601		Arabitol	1.17032	0.0736707	0.106341	-0.00670397	1.33008	0.083639
Asparagine	23.6383	17.8078	10.8337	58.9334	42.4796	47.3052	64.1252	54.2551	77.7752	32.7142	22.0704	21.3974	23.1453	17.0921	22.378	21.7508	91.0195	73.4496	66.6682	121.646	82.4373	115.278	180.647	144.749		Asparagine	1.45883	-0.0918319	1.39125	-0.0877069	1.05051	0.0660589
Aspartic acid	2.80848	2.46234	2.25675	10.3263	6.89086	0.915096	1.66837	3.0391	6.12838	1.0876	0.768893	0.524302	0.590721	0.642629	1.09901	1.05657	4.83925	3.72797	2.99346	9.73237	5.16715	7.78674	12.0734	9.70629		Aspartic acid	0.643128	0.0404842	1.35715	-0.0855576	1.39446	0.087687
Azelaic acid	0.0924111	0.0929226	0.0551659	0.229066	0.175577	0.0716275	0.108908	0.327366	0.8202	0.0971561	0.0575692	0.0449376	0.0500763	0.0464029	0.0621501	0.0725273	0.217701	0.175744	0.140294	0.24855	0.179928	0.281957	0.409847	0.332922		Azelaic acid	1.08311	-0.0681805	1.11195	-0.0700996	0.86185	0.0541952
b-Alanine	0.0632698	0.0760417	0.040619	0.302338	0.190755	0.0192622	0.0291179	0.0220328	0	0	0	0.00916126	0.0117661	0.0115136	0.0103674	0.0103675	0.0968999	0.0650349	0.051242	0.220873	0.132824	0.199294	0.288361	0.235193		b-Alanine	0.252115	0.0158704	0.723127	0.0455874	1.42432	0.0895649
b-Sitosterol	0.326477	0.292529	0.130303	0.772294	0.388525	0.443154	1.0453	0.391759	1.18234	1.49208	2.52387	0.524369	0.346257	0.788302	0.369944	0.287922	0.425257	0.358105	0.687802	0.210613	0.322709	0.642448	2.32221	1.69653		b-Sitosterol	1.33289	-0.083904	0.15199	-0.00958179	0.239269	-0.0150458
Cadaverine	0.218728	0.134315	0.0769848	1.50944	1.11283	0.076511	0.0917201	0.0197802	0.0476524	0.0140198	0.0165776	0.0127683	0.0145212	0.0128192	0.0148811	0.0132668	0.0901108	0.075552	0.021972	0.101329	0.0800567	0.106615	0.164174	0.139761		Cadaverine	0.78486	0.0494061	0.7798	-0.0491602	1.09603	0.0689211
Campesterol	0.177256	0.194974	0	0	0	0.0645129	0.0784234	0.0274923	0.0474238	0.0287948	0.366146	0.128663	0.0480493	0.235161	0.00984667	0.00492334	0.0373131	0.0043878	0.00625869	0.00547927	0.00992363	0.0297526	0.220079	0.160516		Campesterol	1.70672	-0.107436	0.854445	0.0538659	0.53428	0.0335968
Citric acid	52.7737	33.6284	17.6942	106.039	81.372	63.3551	84.5198	106.108	149.844	60.4032	50.702	39.4658	44.8182	45.3821	165.823	153.54	224.509	181.258	222.528	158.779	144.198	185.141	181.421	154.165		Citric acid	1.6118	-0.101461	1.46254	-0.0922014	1.51244	-0.0951059
deoxyhexose_RI=1680	0.121113	0.12821	0.0628697	0.622296	0.436299	0.0342133	0.0430237	0.0144777	0.0229287	0.0498417	0.015183	0.0177387	0.0188395	0.0285782	0.0792437	0.0821894	0.297657	0.241972	0.171852	0.194044	0.344751	0.457243	0.607947	0.482475		deoxyhexose_RI=1680	0.480981	0.0302773	0.183731	0.0115828	0.849096	0.0533932
deoxyhexose_RI=1703	0.0437313	0.0259026	0.0321639	0.217303	0.153732	0.0209572	0.0297572	0.0399499	0.0251431	0.000954585	0.00823725	0.00736563	0.00856254	0.00932783	0.0379274	0.0376386	0.108324	0.0795362	0.0957816	0.0669023	0.0736066	0.0984488	0.154007	0.133331		deoxyhexose_RI=1703	1.582	0.0995854	0.0903757	-0.00569747	1.24787	-0.0784691
disach_RI=2328	0.313234	0.237235	0.0920454	0.561192	0.640723	0.380262	0.330004	0.377717	0.779809	0.20836	0.17086	0.150477	0.15159	0.191961	0.339244	0.371396	0.610766	0.746176	0.351137	0.530221	0.80676	0.648235	0.53646	0.553663		disach_RI=2328	1.55434	-0.0978442	1.17463	-0.0740508	1.03458	-0.0650573
disach_RI=2442	0.0140721	0.0155675	0.00943177	0.0498788	0.06144	0.0862961	0.0785979	0	0	0	0.0170949	0.0201429	0.0165755	0.0372393	0.0238994	0.0270119	0.151449	0.19713	0.0315231	0.192948	0.229717	0.161102	0.139557	0.143105		disach_RI=2442	0.418237	0.0263276	0.833172	0.0525249	0.602368	0.0378784
disach_RI=2471	1.19367	0.710484	0.460227	2.21959	2.98181	2.00689	2.01178	1.23337	3.64539	1.46554	1.52498	0.716856	0.645339	0.910691	0.727545	0.784094	1.28627	1.6529	0.899483	2.22368	1.49775	1.11199	0.894557	0.82234		disach_RI=2471	0.849837	-0.0534963	1.03067	-0.0649755	0.94842	-0.059639
disach_RI=2562	0.0365878	0.0345163	0.0203258	0.109247	0.0942818	0.149688	0.161533	0.0983461	0.0592722	0.0663148	0.0839307	0.064622	0.0508984	0.0673391	0.0410386	0.0449675	0.0983334	0.128866	0.0499237	0.28975	0.188573	0.147643	0.115264	0.0922537		disach_RI=2562	1.11176	-0.0699842	0.165293	-0.0104204	0.293674	0.0184669
disach_RI=2577	0.0327287	0.0446727	0.0150428	0.141939	0.178875	0.10161	0.0899988	0.0115602	0.0482367	0.0380144	0.0656778	0.0530284	0.0448832	0.0959454	0.0123867	0.0220143	0.0760287	0.118504	0.0676079	0.128389	0.270643	0.181477	0.147603	0.133881		disach_RI=2577	0.00193561	-0.000121845	0.683001	0.0430578	1.01956	0.0641122
disach_RI=2583	0.0360643	0.0319716	0.0258582	0.103288	0.112282	0.0906136	0.115526	0.144585	0.303288	0.0590762	0.055154	0.0513992	0.0526089	0.0707287	0.0375657	0.0424633	0.0866582	0.106864	0.0651896	0.292064	0.165245	0.141356	0.130653	0.109916		disach_RI=2583	0.272468	0.0171516	0.970878	-0.0612062	0.501897	0.0315606
disach_RI=2749	0.00445817	0.0115895	0	0.0237846	0.0226159	0.0391455	0.0493108	0.00603911	0.0242335	0.0266719	0.0430754	0.0279026	0.0214077	0.0374966	0.00360524	0.00647809	0.0236067	0.0244581	0.0102184	0.0935317	0.0378826	0.0303024	0.0585759	0.0391917		disach_RI=2749	0.706136	-0.0444505	0.528319	0.0333063	1.15333	0.0725244
disach_RI=2770	0.199852	0.0640728	0.112614	0.22428	0.175081	0.139858	0.439521	1.42432	3.71084	0.457978	0.209162	0.595796	0.479851	0.82127	0.10773	0.102637	0.488458	0.528061	0.198994	6.2327	3.05429	2.4044	2.36699	1.45638		disach_RI=2770	0.426751	-0.0268635	0.562354	0.035452	1.51261	0.0951169
disach_RI=2866	0.00795838	0.00758459	0.00437319	0.042222	0.0257976	0.0244756	0.0449777	0.0319623	0.0977804	0.0196005	0.0275073	0.0107478	0.00862712	0.0191575	0.0104644	0.0107145	0.0279204	0.0277237	0.029464	0.0848418	0.0294488	0.0456162	0.0890871	0.0513765		disach_RI=2866	0.767476	0.0483118	1.26198	-0.0795578	0.900846	0.0566474
Erythronic acid	1.109	0.652868	0.524575	5.17554	3.49517	0.935849	1.32849	2.6027	4.46806	0.874826	0.549307	0.605894	0.696878	1.01631	2.16636	2.11307	5.48921	4.19716	4.61277	7.4736	4.90938	7.2251	8.85107	7.24475		Erythronic acid	1.03359	0.0650635	0.721277	-0.0454707	0.0149868	0.000942408
Ethanolamine	2.10228	1.22824	1.29852	8.22331	5.19785	0.833979	1.65048	3.38308	1.06553	0.449341	0.460404	0.394878	0.47089	0.563984	0.644159	0.665402	2.55646	1.7949	2.41337	6.84123	2.33406	3.58907	4.93797	3.75064		Ethanolamine	1.216	0.0765459	0.892818	-0.0562851	0.881765	0.0554476
Fructose	3.93502	2.98347	2.01687	14.245	10.8577	3.08024	3.47313	4.61754	8.16854	1.72886	1.26783	1.87965	2.22238	1.35085	4.23023	4.11693	19.8955	16.6495	11.1594	13.6668	17.6095	23.7836	34.0486	28.7474		Fructose	0.780702	0.0491444	0.619902	-0.0390799	0.661798	0.0416155
Fumaric acid	0.247224	0.173468	0.229555	1.2851	0.792533	0.401342	0.590854	0.926794	0.541081	0.174577	0.176454	0.2187	0.252456	0.228826	0.580033	0.542853	1.48935	1.11774	1.50761	2.22908	0.994327	1.43634	2.84257	2.21658		Fumaric acid	1.57467	0.0991236	0.572038	-0.0360625	0.260082	-0.0163546
GABA	1.51287	1.66109	0.91966	5.99463	4.07568	0.863822	1.38349	2.18105	0.95095	0.304709	0.354594	0.483341	0.552037	0.689333	0.603721	0.628262	2.43203	1.77492	1.40055	4.71779	2.97397	4.34312	6.61369	5.36038		GABA	0.210583	-0.013256	0.0671272	-0.00423184	1.54764	0.0973196
Galactose	15.9898	17.9166	9.01938	136.951	108.176	45.1363	50.3371	21.7316	30.6221	9.31505	8.20417	5.18051	5.98826	3.02518	7.93704	7.64972	37.5033	31.8952	39.1971	53.5273	124.011	154.421	137.527	123.512		Galactose	0.951891	0.0599206	1.394	-0.0878806	1.46468	0.0921025
Glucosaminic acid	0.0801841	0.0396571	0.0226257	0.317848	0.296617	0.165445	0.0846816	0	0	0	0.0273612	0.106741	0.1167	0.182615	0.283116	0.296249	0.785003	0.719929	0.559442	0.837663	1.46499	1.5792	1.32843	1.31347		Glucosaminic acid	0.389749	0.0245343	1.02977	0.0649188	1.10766	0.0696521
Glucose	21.945	25.9969	12.7951	188.85	154.75	71.9037	77.6034	30.1306	46.8496	14.7187	13.6049	8.42947	9.64341	4.60337	10.5896	10.7559	48.7896	43.7278	52.1918	85.8753	174.16	204.959	173.488	164.159		Glucose	0.944067	0.059428	1.3542	-0.0853716	1.50703	0.0947656
Glutamic acid	4.12217	2.90848	2.56904	11.7056	8.21275	2.09311	2.59537	4.12904	5.89257	1.23115	1.59392	2.11151	2.46719	2.84315	3.10997	2.96041	10.2216	7.93232	7.72295	16.5317	11.5936	16.307	22.2173	18.6543		Glutamic acid	0.125147	-0.00787785	1.39827	0.0881497	1.46861	0.0923495
Glutamine	0.359698	0.387719	0.257136	1.99647	1.46085	0.281933	0.286163	0.158398	0.155258	0.0497941	0.0760245	0.149901	0.15389	0.141391	0.154883	0.140416	0.428121	0.39927	0.354597	1.11342	1.6993	2.33644	2.48343	2.2222		Glutamine	1.25677	0.0791124	0.689579	0.0434725	1.68879	0.106195
Glyceric acid	0.244603	0.273422	0.179468	1.92238	1.22825	0.25406	0.401965	0.389341	0.261342	0.212912	0.0496547	0.0594753	0.0700097	0.0854562	0.230408	0.234706	0.703173	0.512755	0.435796	1.3901	0.515428	0.756304	1.00558	0.814821		Glyceric acid	1.25515	0.0790101	1.33054	-0.0838801	0.255309	0.0160544
Glycerol	0.912075	1.19514	1.39427	6.90253	4.44815	1.86621	3.52117	7.98087	2.19172	0.349394	0.460071	0.303462	0.345936	0.471573	1.13297	1.08911	4.71666	3.30098	2.15501	8.28759	3.17734	4.83491	10.5985	8.29429		Glycerol	1.45716	0.0917265	1.23345	-0.077759	0.965494	0.0607127
Glycine	0.379063	0.348094	0.218587	1.54374	0.993831	0.235665	0.422728	0.591313	0.253496	0.0177737	0.0782648	0.114617	0.133964	0.188048	0.0786049	0.161664	1.0689	0.793677	0.729843	2.65654	1.28115	1.92704	2.63699	2.10665		Glycine	0.374746	0.0235899	0.178372	0.0112449	1.23316	0.0775441
Glycolic acid	0.33125	0.37107	0.378532	1.65546	1.0098	0.224745	0.533274	1.76593	2.17286	0.462382	0.221962	0.183835	0.231611	0.235595	0.440489	0.45293	1.26628	0.878811	0.950758	4.3614	1.09602	1.69166	2.67556	2.02873		Glycolic acid	0.990429	0.0623465	1.06386	-0.0670676	0.784557	0.0493349
hexonic_acid_RI=1824	0.369286	0.209459	0.245836	1.52672	1.18497	0.207649	0.218262	0.108112	0.0365876	0.0949827	0.0864718	0.0657634	0.0714928	0.067479	0.188014	0.175578	0.677696	0.56667	0.573426	0.316346	0.473071	0.655204	0.946494	0.797772		hexonic_acid_RI=1824	1.48284	0.0933432	0.131765	-0.00830674	0.819259	-0.051517
hexonic_acid_RI=1965	0.169672	0.101256	0.0740667	0.734007	0.616617	0.127276	0.0867311	0	0	0	0.0214052	0.0495009	0.052623	0.0630465	0.108104	0.117167	0.356793	0.344683	0.310528	0.215323	0.395456	0.474358	0.436012	0.438988		hexonic_acid_RI=1965	0.882218	0.0555347	0.93174	0.0587388	0.599219	-0.0376804
hexonic_acid_RI=1999	0.653556	0.338252	0.260188	2.04349	1.67385	0.488492	0.460416	0.136808	0.245811	0.143339	0.225527	0.163287	0.180675	0.257792	0.853511	0.854666	2.34727	2.15485	1.92481	1.34782	1.21428	1.51837	2.04233	1.98789		hexonic_acid_RI=1999	0.392793	0.0247259	0.251375	0.0158472	1.69881	-0.106825
hexonic_acid_RI=2003	0.25344	0.186682	0.145017	1.32492	1.13803	0.62727	0.43294	0.178136	0.265452	0.0889131	0.14366	0.109131	0.119775	0.0948485	0.80042	0.821865	2.29237	2.0816	2.05899	2.17816	3.48861	3.95001	5.1358	5.02225		hexonic_acid_RI=2003	1.26115	0.0793884	0.587438	-0.0370333	1.11389	0.0700443
hexonic_acid_RI=2394	0.777472	0.509759	0.322737	1.25245	1.5512	5.22609	5.00579	4.37076	8.1466	2.34247	2.54336	3.44679	3.33228	4.46979	9.64831	10.2205	15.708	19.9116	10.8077	18.1964	24.6059	17.327	13.3187	13.0515		hexonic_acid_RI=2394	1.27551	-0.080292	1.0071	0.0634895	0.931607	-0.0585817
hexose_RI=1718	0.109623	0.096424	0.0594696	0.466048	0.329559	0.0534755	0.0480573	0.0213918	0.0307311	0.0477608	0.00825577	0.0180008	0.0207257	0.0325914	0.0854971	0.0925201	0.2814	0.22731	0.19632	0.223014	0.279853	0.380738	0.435095	0.375608		hexose_RI=1718	0.75987	0.047833	0.100367	0.00632732	0.249182	0.0156692
hexose_RI=1755	0.0140418	0.0122126	0.00608307	0.07048	0.0503185	0.0102107	0.0116475	0	0.00197666	0	0	0.00186519	0.00161187	0.00149004	0.00213319	0.00203869	0.00903547	0.00848479	0.00903855	0.00908827	0.0106241	0.0185879	0.0275259	0.0203142		hexose_RI=1755	0.482443	0.0303693	0.656809	0.0414066	1.07304	0.0674752
hexose_RI=1855	0.354564	0.228406	0.186318	1.00534	0.78221	0.154375	0.269612	0.990634	3.74866	0.525873	0.192865	0.130507	0.161862	0.133375	0.281754	0.274943	0.877714	0.720119	0.842218	1.3863	0.721588	0.9687	1.55984	1.2556		hexose_RI=1855	0.0749932	-0.00472074	0.945994	-0.0596374	0.235687	0.0148206
hexose_RI=1864	0.0644492	0.0589798	0.00870806	0.303715	0.253182	0.0520182	0.018887	0	0	0	0.00506205	0.038306	0.0405811	0.0442105	0.520527	0.487066	1.13767	1.09164	0.796328	0.317355	0.646833	0.812293	1.08556	0.996455		hexose_RI=1864	0.357283	-0.0224906	1.07886	0.0680136	1.47243	-0.0925899
hexose_RI=1865	0.139611	0.145733	0.108239	0.745534	0.60189	0.397227	0.389474	0.343393	0.237462	0.170116	0.164205	0.1195	0.144335	0.104766	0.458003	0.447254	2.76489	2.31345	1.92946	1.36056	2.50195	3.19967	4.74474	4.1962		hexose_RI=1865	1.45017	0.0912866	0.915622	-0.0577227	0.443155	0.0278667
hexose_RI=1887	0.197617	0.231083	0.122856	1.22827	1.01059	0.425406	0.352533	0	0	0	0.0417542	0.127225	0.148534	0.0729353	0.248708	0.242676	1.08356	0.92138	0.716323	0.843672	1.69575	2.07965	2.48422	2.25908		hexose_RI=1887	0.91879	0.0578369	0.871682	0.0549526	1.19806	0.075337
hexose_RI=1941	0.0611179	0.0418196	0.0320349	0.303059	0.247292	0.0356083	0.0734569	0.0874716	0.0418003	0.030989	0.026138	0.0322071	0.0338011	0.200084	0.0143904	0.00904384	0.0154821	0.0130076	0.0386211	0.153515	0.0213829	0.0586709	0.0832324	0.0607229		hexose_RI=1941	1.16954	0.0736215	0.884137	0.0557378	0.870367	0.0547308
hexose_RI=2070	0.200787	0.110652	0.0623916	0.568462	0.475319	0.146142	0.119999	0.111625	0.0891032	0.0653205	0.0624824	0.062382	0.0726503	0.0777489	0.150954	0.159804	0.411286	0.389302	0.367943	0.377113	0.388358	0.426727	0.406138	0.402127		hexose_RI=2070	0.37879	-0.0238444	0.225197	0.0141969	1.36121	-0.0855962
hexose_RI=2262	0.198922	0.129134	0.107054	0.500417	0.471671	0.201399	0.230919	0.435619	1.34013	0.257643	0.1529	0.125137	0.132621	0.144413	0.193971	0.212945	0.434395	0.438527	0.381159	0.902847	0.592856	0.547827	0.512783	0.467855		hexose_RI=2262	0.249551	-0.015709	0.981934	-0.0619031	0.247282	-0.0155497
Homoserine	285.524	165.954	132.183	748.22	513.422	306.698	594.259	1096.6	833.868	237.86	207.453	154.096	173.58	204.636	361.724	339.338	899.593	668.631	901.892	1782.33	634.691	908.545	1351.47	1040.02		Homoserine	0.569887	-0.0358738	1.48213	-0.0934363	0.309912	-0.0194881
Isoleucine	1.02437	0.891287	0.657654	3.57021	2.27182	0.387708	0.76653	1.41451	0.567189	0.199734	0.220232	0.391134	0.473383	0.525097	0.201817	0.199087	0.636723	0.44683	0.472294	3.6838	1.29109	1.97747	2.91991	2.26925		Isoleucine	0.0188272	-0.00118515	0.653053	0.0411698	1.57006	0.0987293
Lactic acid	1.43012	1.72372	2.041	9.20007	5.51841	1.49879	3.13054	5.95777	3.3333	0.558052	0.582032	0.839264	1.00645	1.11577	1.65146	1.62605	3.80729	2.6455	2.94269	9.57807	3.30457	5.13152	8.05267	6.28885		Lactic acid	1.30595	0.0822085	0.53672	-0.0338359	0.63548	0.0399605
Leucine	0.79166	0.796416	0.448356	1.78156	1.16582	0.213894	0.400658	0.738662	0.356473	0.0701376	0.116718	0.216517	0.260726	0.317036	0.192584	0.192667	0.772792	0.533501	0.411434	3.58737	1.26175	1.96563	2.93975	2.29114		Leucine	1.13875	-0.071683	0.764491	0.0481951	1.54295	0.0970245
Lysine	0.6841	0.625076	0.360253	2.62391	2.04212	0.308707	0.253993	0.0748337	0.130838	0.0166546	0.0524194	0.138861	0.162911	0.202829	0.0814104	0.0835122	0.475823	0.424212	0.150648	0.544005	0.93982	1.15072	1.05006	1.06558		Lysine	0.24905	0.0156774	0.930172	0.05864	1.40103	0.0881002
MAG [18:0/0/0]	0.00596549	0.00312129	0.00129552	0.00312157	0.00261733	0.29288	0.357392	0.118573	0.202115	0.24173	0.273371	0.317488	0.222467	0.222895	0.0340398	0.0362981	0.317516	0.37774	0.0422605	0.069274	0.0633402	0.0535921	0.821792	0.527212		MAG [18:0/0/0]	1.51401	-0.0953053	0.679529	0.0428389	0.183659	-0.0115489
MAG[0/16:0/0]	0.0012022	0.00378988	0.00246462	0.0185878	0.00695641	0.00874385	0.006733	0.0315833	0.0935905	0.0104892	0.0157444	0.0223444	0.0166567	0.0304115	0.00288097	0.00787065	0.0128136	0.0181796	0.0053787	0.0304901	0.0305474	0.0213104	0.0223446	0.0213112		MAG[0/16:0/0]	0.902864	0.0568343	0.966779	0.0609477	0.826669	0.051983
MAG[0/C18:2 (9,12 - Z,Z)/0]	0.0111408	0.0125645	0.00571218	0.0185943	0.0146196	0.0995428	0.0980857	0.090542	0.0824829	0.0711906	0.104819	0.128206	0.0907999	0.165091	0.00836573	0.00766315	0.0162143	0.0211405	0.014414	0.0402876	0.0256149	0.016818	0.041663	0.0312587		MAG[0/C18:2 (9,12 - Z,Z)/0]	1.32188	-0.0832111	1.23534	0.0778783	0.421059	0.0264773
MAG[16:0/0/0]	0.0138363	0.0171645	0.00433417	0.0167873	0.0176984	0.149554	0.156836	0.0605246	0.0398492	0.129257	0.142162	0.192502	0.165549	0.247872	0.0129403	0.0154471	0.0865197	0.108875	0.0102814	0.0302119	0.061795	0.0470216	0.137073	0.107885		MAG[16:0/0/0]	1.59728	-0.100547	1.04271	0.0657345	0.154117	0.00969126
Malic acid	23.947	20.0575	28.9789	134.146	92.8946	26.5534	47.5826	56.7184	65.9933	19.4223	17.2105	12.3994	13.6408	11.9118	42.581	39.9012	119.145	96.2358	148.555	149.777	91.7323	135.05	205.052	165.949		Malic acid	1.58711	0.099907	1.69061	-0.10658	0.386906	-0.0243296
Malonic acid	0.0308847	0.0170773	0.0216503	0.0583475	0.0425411	0.0152178	0.0435924	0.130505	0.439906	0.0966101	0.0509223	0.0155605	0.0194326	0.0193596	0.0214673	0.0254511	0.056911	0.0492926	0.057026	0.151726	0.0500727	0.0738783	0.0981093	0.0743285		Malonic acid	0.306063	-0.0192663	1.02543	-0.064645	0.15996	0.0100587
Mannose	0.806129	0.741928	0.535455	3.80122	2.90973	1.16845	1.33653	1.88546	4.08801	0.826189	0.605082	0.452196	0.532918	0.3887	1.55686	1.49898	6.25615	5.40946	5.35303	4.75361	7.04637	8.8263	11.3188	10.4372		Mannose	1.44718	0.0910984	1.49746	-0.094403	0.670608	0.0421695
Methionine	1.1734	0.961981	0.805723	5.31228	3.54876	0.648936	1.07937	2.14497	2.58094	0.527864	0.370293	0.38322	0.444362	0.399587	0.349513	0.329924	1.4721	1.1375	0.719625	2.18052	1.06623	1.6084	1.99215	1.61358		Methionine	1.56084	0.098253	1.26113	-0.0795043	0.617673	0.0388408
Methyl phosphate	0.120436	0.114768	0.202027	0.79136	0.45781	0.0718003	0.124207	0.172417	0.091676	0.084645	0.0320445	0.0204392	0.0208545	0.0451594	0.090665	0.0957229	0.241784	0.162784	0.184799	0.10297	0.0934306	0.146468	0.273564	0.217276		Methyl phosphate	1.41639	0.0891602	1.45487	-0.0917182	1.50598	-0.0946995
myo-Inositol	4.04663	2.91842	2.17024	13.6311	11.9061	5.01335	4.81252	4.96196	10.0209	3.4528	3.09204	2.0668	2.33191	2.31302	5.98559	6.03792	14.345	13.1466	12.4961	10.98	11.0411	12.2367	12.9845	11.2485		myo-Inositol	1.09277	0.0687885	1.29178	-0.0814365	1.61334	-0.101451
ni_RI=1041	0.590802	0.553952	0.567428	3.01096	1.78537	0.466704	0.892552	2.48066	1.14419	0.261543	0.273868	0.216757	0.26411	0.42717	0.609939	0.641281	1.97743	1.34455	1.18787	6.37974	1.3133	2.05864	3.24761	2.61775		ni_RI=1041	1.31202	0.08259	0.951094	-0.0599589	0.49081	0.0308634
ni_RI=1048	0.857727	0.661476	0.766054	3.20484	1.89916	0.598941	1.35938	4.31271	2.09034	0.702898	0.337626	0.36679	0.43138	0.557066	1.19218	1.15054	2.46639	1.74513	1.62193	8.55733	1.29452	2.07191	3.19618	2.49008		ni_RI=1048	0.725033	0.0456401	1.06423	-0.0670913	0.243161	-0.0152905
ni_RI=1160	0.0102749	0.0373996	0	0.305103	0.172211	0.0335259	0.0452963	0.194956	0.41534	0.0633569	0.0138652	0.0161286	0.0198182	0.0230455	0.054652	0.0609232	0.262467	0.188891	0.115002	0.0964067	0.109337	0.155928	0.403813	0.318161		ni_RI=1160	0.410511	-0.0258412	1.04679	-0.0659921	0.580352	-0.036494
ni_RI=1205	0.0462764	0.0321694	0.0291068	0.155427	0.101096	0.0420423	0.0919566	0.227882	0.753854	0.113475	0.0540508	0.0286206	0.0354814	0.037593	0.0319998	0.0395639	0.10541	0.0774094	0.0836453	0.199407	0.0927697	0.132974	0.193558	0.143431		ni_RI=1205	0.574648	0.0361735	1.14244	-0.0720218	0.648726	0.0407935
ni_RI=1254	0	0.00277437	0.0162985	0.0107871	0.00479011	0.0193064	0.039314	0.0282544	0.0226096	0.0311575	0.0145807	0.0614786	0.0726897	0.0395821	0.00535109	0.00543603	0.0103709	0.00692065	0.00717255	0.00887395	0.00805824	0.0118474	0.0210178	0.0145602		ni_RI=1254	1.13225	0.0712738	1.43896	0.0907151	0.577224	-0.0362973
ni_RI=1258	0.0761382	0.0554647	0.0436652	0.224717	0.137278	0.0639783	0.0942857	0.209927	0.468242	0.0781213	0.0376389	0.0215641	0.0256101	0.0444111	0.0523428	0.0601903	0.209108	0.142612	0.199162	0.233037	0.17692	0.26555	0.392997	0.302793		ni_RI=1258	0.439875	-0.0276897	1.38345	-0.0872155	0.633827	0.0398566
ni_RI=1262	0.06498	0.0606095	0.0324031	0.170781	0.116792	0.0628656	0.113262	0.16281	0.259258	0.056779	0.0364091	0.0343872	0.0418835	0.12318	0.128504	0.111974	0.15791	0.127938	0.101495	0.160205	0.0997646	0.144048	0.179491	0.143953		ni_RI=1262	1.33778	-0.0842122	0.358691	-0.0226126	1.21855	-0.0766252
ni_RI=1265	0.0565185	0.0475194	0.044051	0.0939875	0.0791103	0.0165104	0.0645093	0.144899	0.210824	0.0178712	0.0136605	0.0144894	0.0234934	0.0288833	0.0397856	0.0410098	0.0785777	0.0741731	0.0715762	0.190576	0.0382546	0.0714596	0.101874	0.086508		ni_RI=1265	0.696313	-0.0438322	0.589335	-0.0371529	0.707059	-0.0444616
ni_RI=1270	0.00456844	0.0205474	0.00518361	0.0254952	0.0217812	0.0680682	0.116219	0.0413038	0.279049	0.0590897	0.0539638	0.0538498	0.0543209	0.0770655	0.0106776	0.0191996	0.0143986	0.0159756	0.013515	0.0159916	0.0111767	0.0248921	0.0334941	0.0216005		ni_RI=1270	0.309408	-0.0194769	0.235197	0.0148273	0.832934	-0.0523769
ni_RI=1298	0.0178843	0.0091813	0.00640181	0.0140709	0.0112473	0.0213155	0.0274934	0.0143305	0.0331056	0.0175056	0.0225777	0.0212875	0.0224956	0.0119482	0.0135485	0.0146723	0.0121189	0.0158013	0.0190293	0.0182897	0.0194723	0.0250269	0.0217974	0.0204776		ni_RI=1298	1.26957	-0.0799179	0.439985	0.0277375	0.847466	-0.0532907
ni_RI=1323	0.00432228	0.010972	0.00270272	0.0422208	0.0241605	0.00133486	0.00512367	0.0216304	0.0500258	0.00689499	0.00221183	0.000705796	0.0007861	0.00104728	0.0654885	0.059101	0.126714	0.0915538	0.055358	0.0275511	0.0912783	0.136786	0.110763	0.0929757		ni_RI=1323	0.215807	0.0135848	1.35029	-0.085125	1.04963	-0.0660033
ni_RI=1326	0.00531693	0.0148428	0.00668146	0.0332055	0.025026	0.0693288	0.136943	0.0922474	0.148822	0.0239483	0.0312286	0.2402	0.286898	0.146638	0.0368662	0.0225782	0.0280806	0.0228944	0.0244134	0.0323593	0.0172741	0.0312033	0.0485887	0.040423		ni_RI=1326	0.199318	0.0125469	1.56568	0.0987038	0.96917	-0.0609438
ni_RI=1335	0.00637472	0.0121389	0.00405939	0.0134049	0.00750007	0.0449273	0.0935594	0.0758019	0.117566	0.0202691	0.0244195	0.141293	0.171825	0.0888976	0.0211612	0.016048	0.020815	0.0138545	0.0103903	0.0135193	0.00877905	0.0137578	0.0254333	0.0194533		ni_RI=1335	1.11722	-0.0703277	1.54923	0.0976668	1.18297	-0.0743879
ni_RI=1339	0.00565635	0.0161189	0	0.0164514	0.00902004	0.0162268	0.0311202	0	0	0	0.00257997	0.0624152	0.076395	0.0378766	0.0160144	0.0150221	0.0274294	0.0191271	0.013655	0.0145226	0.00440777	0.00799378	0.0314629	0.0270888		ni_RI=1339	0.940598	-0.0592097	1.16807	0.0736376	1.25862	-0.0791454
ni_RI=1341	0.0297765	0.0204378	0.0318907	0.115101	0.0756838	0.0246651	0.061607	0.1445	0.396304	0.0582915	0.0278912	0.00820034	0.0106956	0.013521	0.0172559	0.017545	0.0648312	0.0492616	0.0614602	0.213267	0.0720813	0.106235	0.172283	0.126992		ni_RI=1341	1.05874	0.0666465	1.48726	-0.09376	1.17124	0.0736503
ni_RI=1350	0.12904	0.100279	0.0904804	0.291724	0.185683	0.135332	0.338	0.819068	2.55634	0.373541	0.147063	0.100857	0.113244	0.0914399	0.119001	0.11565	0.293045	0.21539	0.256673	0.836017	0.200985	0.347089	0.605963	0.445853		ni_RI=1350	0.578039	-0.0363869	1.19375	-0.0752566	0.324846	0.0204271
ni_RI=1355	0.00896262	0.0431459	0.0169998	0.0531528	0.0259144	0.00776462	0.0103549	0.00223731	0.0144777	0.0228885	0.00706261	0.02098	0.0258784	0.0135518	0.0852116	0.0861456	0.170643	0.12259	0.0558394	0.124589	0.111298	0.164552	0.262761	0.200815		ni_RI=1355	0.219856	-0.0138397	1.10311	0.0695425	0.513162	-0.0322689
ni_RI=1358	0.0813233	0.0503212	0.0557399	0.156261	0.120127	0.0380414	0.116596	0.367698	1.1975	0.186758	0.0833168	0.0368709	0.040046	0.0359368	0.0589178	0.0726657	0.130997	0.123959	0.139419	0.357416	0.0980404	0.148629	0.217884	0.159642		ni_RI=1358	0.437047	-0.0275117	1.12864	-0.0711515	0.335256	-0.0210817
ni_RI=1388	1.42469	1.05328	0.716995	2.87262	2.37277	1.35431	1.32226	0.584436	0.847374	0.4494	0.896328	1.12077	1.36247	1.99578	1.16413	1.39266	6.13052	4.03958	3.23238	2.38563	2.64144	3.16201	3.96462	3.70795		ni_RI=1388	1.23782	-0.0779192	1.27798	0.0805662	1.47238	-0.0925869
ni_RI=1389	0.287165	0.154374	0.158655	0.561007	0.379215	0.213183	0.520464	1.29674	2.1868	0.270493	0.210975	0.151437	0.17378	0.177508	0.223053	0.226888	0.386088	0.319132	0.417581	1.20008	0.359258	0.526133	0.738974	0.577618		ni_RI=1389	0.572362	-0.0360296	1.17031	-0.0737785	0.0155221	0.000976066
ni_RI=1412	0.0557818	0.0457176	0.0210927	0.129372	0.0870458	0.0212257	0.0332983	0.0749422	0.287963	0.0272834	0.0117621	0.00277768	0.00499456	0.00580205	0.00939251	0.00951181	0.0503337	0.0339328	0.0305632	0.0814654	0.021717	0.0378619	0.0821357	0.0569244		ni_RI=1412	1.59461	-0.100379	1.53765	-0.0969364	0.271085	0.0170465
ni_RI=1412.1	0.0212092	0.0121541	0.019806	0.0482105	0.0310705	0.0191777	0.0384934	0.137167	0.462878	0.0648493	0.0203136	0.0106411	0.0150942	0.0182607	0.0234425	0.0249719	0.0628494	0.0531049	0.0547872	0.139855	0.0693038	0.106441	0.150665	0.126174		ni_RI=1412.1	0.103051	0.00648696	1.11546	-0.070321	1.20085	0.0755127
ni_RI=1422	0.0329687	0.0156135	0.00518805	0.052852	0.0326585	0.0436678	0.0506859	0	0	0	0.00588651	0.0195508	0.0220064	0.0462409	0.181033	0.180944	0.335124	0.248708	0.338578	0.190686	0.304655	0.44182	0.312103	0.235092		ni_RI=1422	1.41564	-0.0891134	0.95882	0.060446	1.25828	-0.0791239
ni_RI=1425	0.0150641	0.00952012	0.00598679	0.046761	0.032165	0.0019966	0.00360149	0.0174492	0.0170784	0.00654779	0.00431035	0.00202805	0.00252226	0.00312469	0.00578987	0.0056091	0.00969911	0.00827768	0.00922858	0.0169869	0.00935833	0.0164817	0.0107617	0.0108178		ni_RI=1425	0.470194	-0.0295982	0.800833	-0.0504862	0.585857	-0.0368401
ni_RI=1431	0.228251	0.127691	0.213833	0.535574	0.487393	0.0985204	0.313195	1.30065	0.460779	1.00078	0.292228	0.116915	0.139151	0.126079	0.242734	0.167296	0.432885	0.395349	0.699175	2.14544	0.48298	0.693322	1.02241	0.750632		ni_RI=1431	0.453799	0.0285662	0.924836	-0.0583036	0.444122	0.0279275
ni_RI=1438	0.0638561	0.0208723	0.0310105	0.117998	0.0755548	0.00961641	0.00834875	0.0350034	0.0695925	0.0103733	0.00537	0.00836229	0.00989252	0.00905195	0.0229975	0.0243996	0.0454957	0.0316812	0.0763332	0.0727559	0.045039	0.077725	0.154478	0.126215		ni_RI=1438	0.103229	-0.00649814	0.198781	-0.0125316	0.441699	0.0277751
ni_RI=1456	0.170067	0.10822	0.108572	0.347322	0.238227	0.0875692	0.113924	0.167831	0.152745	0.0918304	0.0254473	0.114614	0.13658	0.123992	0.384069	0.405092	0.467305	0.372075	0.648205	0.373162	0.450091	0.661392	1.28251	1.08189		ni_RI=1456	0.548693	-0.0345397	1.21696	0.0767197	0.634261	-0.0398839
ni_RI=1489	0.325375	0.240032	0.233638	1.43226	0.756965	0.199596	0.21798	0.170875	0.162442	0.135352	0.112464	0.137286	0.152922	0.190738	0.273535	0.278071	0.704615	0.524137	0.700531	0.502158	0.686815	0.966891	1.38347	1.1472		ni_RI=1489	1.01982	0.0641964	0.903062	0.0569309	0.221177	-0.0139082
ni_RI=1499	0.276855	0.116727	0.0301077	0.601104	0.403143	0.117759	0.163127	0.242333	0.22507	0.0887704	0.11227	0.160249	0.191322	0.493932	0.234543	0.242526	0.599528	0.431324	0.386825	1.07967	0.696214	1.0181	0.925723	0.803328		ni_RI=1499	0.879286	-0.0553501	1.55172	0.0978236	0.909768	0.0572084
ni_RI=1505	0.00582763	0.00802992	0.00263049	0.0148744	0.0107367	0.0239485	0.0473809	0.0173209	0.0910866	0.0312636	0.0248861	0.0605572	0.0716237	0.0498687	0.00968603	0.00853874	0.018336	0.0130057	0.0108413	0.00561905	0.00866859	0.0174905	0.0221669	0.0244532		ni_RI=1505	1.35977	-0.0855961	1.35429	0.0853775	1.09657	-0.0689551
ni_RI=1515	1.19287	0.854036	0.536657	3.98219	2.68965	1.52307	2.51077	3.44918	1.99815	0.509566	0.558802	0.411896	0.472661	0.518498	0.89966	0.858157	2.43565	1.81804	2.11803	2.0818	1.49289	2.30796	3.33275	2.60191		ni_RI=1515	0.402271	-0.0253226	1.35571	-0.0854669	1.34736	-0.0847255
ni_RI=1523	9.05197	6.29668	4.72758	25.3391	17.8459	11.3104	12.9191	16.5925	17.5684	3.45106	2.74745	7.3608	8.25506	12.907	9.6156	9.48361	42.2453	31.4587	26.397	31.0088	19.9651	27.6714	40.2064	33.0053		ni_RI=1523	0.711657	-0.0447981	0.847556	0.0534317	1.14619	-0.0720755
ni_RI=1533	0.134116	0.0837169	0.0700945	0.343869	0.218963	0.0712629	0.110281	0.322499	0.703864	0.0496305	0.0467513	0.061332	0.0693819	0.100962	0.24048	0.243556	0.607192	0.488208	0.571272	0.763169	0.404094	0.57136	0.796587	0.608576		ni_RI=1533	0.579578	-0.0364838	0.248353	-0.0156567	1.11583	-0.0701662
ni_RI=1551	0.339208	0.263684	0.286467	1.36926	0.891803	0.0929504	0.11876	0.137494	0.087301	0.115175	0.0204251	0.0435345	0.0466647	0.0800567	0.0450876	0.0466177	0.132723	0.0931352	0.0672659	0.128525	0.148495	0.200203	0.216623	0.188476		ni_RI=1551	1.17126	0.0737297	0.235326	-0.0148354	1.12675	0.0708529
ni_RI=1564	0.00994018	0.0145968	0.00220238	0.033582	0.0228989	0.0707373	0.104465	0.021753	0.138827	0.075144	0.0614775	0.158209	0.183169	0.131653	0.0181633	0.015516	0.0354555	0.0290668	0.0250351	0.0119005	0.0180425	0.0238074	0.0539897	0.0425371		ni_RI=1564	1.06932	-0.0673127	1.31025	0.0826008	1.25334	-0.0788133
ni_RI=1569	0.019301	0.0144619	0.00659751	0.10478	0.0698423	0.0140181	0.00933024	0	0	0	0	0.043565	0.0500127	0.0648561	0.0406447	0.0412763	0.138995	0.111263	0.134283	0.74747	0.433319	0.652534	0.560901	0.453411		ni_RI=1569	0.395695	0.0249086	1.29959	0.081929	1.61252	0.101399
ni_RI=1584	0.173046	0.105355	0.0906935	0.318455	0.208426	0.0897786	0.0517971	0.0446963	0.046568	0.0843716	0.00917139	0.10146	0.130951	0.165756	0.154257	0.167575	0.58335	0.474577	0.391382	0.403733	0.361374	0.466696	0.700394	0.553483		ni_RI=1584	0.883624	-0.0556232	1.29763	0.0818053	1.31438	-0.0826515
ni_RI=1591	0.077689	0.08186	0.0518494	0.250637	0.178436	0.0537671	0.171126	0.437775	0.104992	0.345811	0.0644935	0.00577517	0.006701	0.116636	0.0385725	0.0363519	0.0589684	0.0517755	0.100455	0.896107	0.29501	0.458473	1.08773	0.874122		ni_RI=1591	0.569065	-0.0358221	1.23923	-0.0781235	1.58726	0.0998111
ni_RI=1594	0.970072	0.560063	0.448391	3.06357	1.93524	0.532566	0.461927	0.244134	0.0472228	0.353902	0.0767187	0.123107	0.142069	0.138235	0.216452	0.21042	1.36928	1.0488	0.579971	0.750233	1.25212	1.80333	2.01814	1.65016		ni_RI=1594	0.104744	0.00659351	0.150021	-0.0094576	0.739445	0.0464981
ni_RI=1598	0.254176	0.172154	0.115911	0.945404	0.6361	0.189607	0.269207	0.299754	0.15842	0.0307905	0.0608066	0.0530705	0.0562903	0.043109	0.286425	0.267392	0.844053	0.60968	0.606193	0.545431	0.402099	0.608762	0.744912	0.600217		ni_RI=1598	0.428465	0.0269714	0.911588	-0.0574684	1.6347	-0.102794
ni_RI=1604	0.0478338	0.0439281	0.0259557	0.2532	0.165941	0.00860147	0.0206295	0.0409974	0.0175571	0.0182224	0.00299126	0.00733692	0.00500078	0.0149617	0.0288037	0.0290135	0.134213	0.106472	0.0811225	0.164926	0.168285	0.244156	0.307213	0.26318		ni_RI=1604	0.877544	0.0552405	0.418435	-0.026379	1.44745	0.0910194
ni_RI=1606	0.0409663	0.075456	0.0298307	0.181195	0.0850536	0.0403074	0.05877	0.0527081	0.0545562	0.0334251	0.0229646	0.0693118	0.0813139	0.0586608	0.178476	0.16822	0.0832103	0.0644032	0.0945064	0.104355	0.0977927	0.148338	0.197563	0.168363		ni_RI=1606	0.575359	-0.0362182	1.58956	0.100209	0.663959	-0.0417514
ni_RI=1611	0.0129966	0.0131278	0.015756	0.0807714	0.0553419	0.0113948	0.0242181	0.134719	0.497969	0.0468281	0.0172869	0.00446031	0.00372371	0.00441059	0.0306196	0.0328175	0.129067	0.103058	0.0826509	0.176398	0.0661709	0.0937426	0.147757	0.10856		ni_RI=1611	1.59375	0.100325	1.39093	-0.0876871	0.495165	-0.0311372
ni_RI=1618	3.30436	1.73488	1.44786	4.85794	3.45804	1.90786	1.06405	0.548594	0.77921	0.0801486	0.505019	2.18082	2.45825	3.49355	2.436	2.33003	10.902	8.46437	7.13931	4.455	6.21167	7.7779	11.6904	9.75541		ni_RI=1618	1.05753	-0.0665701	1.41703	0.0893327	1.04618	-0.0657865
ni_RI=1663	0.0984476	0.0668026	0.0169194	0.449933	0.325085	0.0833352	0.0418396	0	0	0	0	0.0392913	0.0422351	0.0447005	0.322576	0.323472	0.482914	0.424204	0.436549	0.25688	0.307859	0.397272	0.480716	0.401336		ni_RI=1663	0.185003	-0.0116457	1.08097	0.0681466	1.56026	-0.0981132
ni_RI=1702	0.00114279	0.00225306	0.000108954	0.00527825	0.00378696	0.0348549	0.039335	0.00112008	0.0174762	0.0120711	0.0224665	0.0582604	0.0638159	0.0487944	0.00231945	0.00211855	0.00622523	0.00432412	0.00436575	0.00553545	0.00479511	0.00679733	0.00966462	0.00983446		ni_RI=1702	0.773286	-0.0486776	1.12204	0.0707355	0.265473	-0.0166936
ni_RI=1714	0.0255031	0.0146659	0.00711672	0.0530495	0.0354523	0.0841898	0.107653	0.00656162	0.0397021	0.073043	0.0787235	0.133971	0.150375	0.119801	0.0178677	0.0169606	0.0310665	0.0275237	0.0316429	0.0310929	0.0253688	0.0398628	0.0873904	0.0639602		ni_RI=1714	1.44135	-0.0907314	1.03464	0.0652255	0.358939	-0.022571
ni_RI=1715	0.240097	0.134493	0.138883	0.695842	0.484651	0.0965082	0.19299	0.674872	0.607854	0.360571	0.116463	0.0270209	0.0406892	0.0621161	0.128939	0.129466	0.292254	0.232706	0.300588	0.675812	0.261566	0.356775	0.476847	0.407893		ni_RI=1715	0.424349	0.0267123	1.53151	-0.0965494	0.00711025	0.00044711
ni_RI=1729	0.0979246	0.0896021	0.0758488	0.449084	0.30614	0.0608302	0.0521979	0.0173717	0.0326	0.0522675	0.0124835	0.0402619	0.0431713	0.0462238	0.0891894	0.086931	0.26495	0.208801	0.219461	0.211402	0.307712	0.413309	0.453963	0.379948		ni_RI=1729	1.47826	0.0930547	0.813708	0.0512978	0.504238	0.0317077
ni_RI=1731	0.0232947	0.0187075	0.0192089	0.0744358	0.0565295	0.0146397	0.0096365	0.0320519	0	0	0	0.013218	0.0144017	0.00958978	0.0792553	0.0677638	0.11886	0.106276	0.169748	0.164195	0.169028	0.237379	0.485508	0.399958		ni_RI=1731	0.541882	0.0341109	0.814775	0.0513651	0.676713	0.0425534
ni_RI=1737	0.0556257	0.0362773	0.0150726	0.226738	0.145775	0.0500107	0.0449123	0.00550191	0	0	0	0.0158407	0.0183372	0.0198614	0.0254573	0.0288669	0.102002	0.0893456	0.179632	0.0559261	0.231994	0.31972	0.314255	0.268187		ni_RI=1737	0.136372	-0.0085845	0.810124	0.0510719	0.708475	0.0445507
ni_RI=1740	0.178441	0.11405	0.125556	0.596165	0.435349	0.125464	0.177979	0.502877	0.158076	0.287828	0.120589	0.0789582	0.0927649	0.0975118	0.219554	0.217685	0.55689	0.44957	0.50328	0.949127	0.560874	0.778514	0.979379	0.822057		ni_RI=1740	1.02716	0.0646585	0.820254	-0.0517105	0.542705	0.0341267
ni_RI=1743	0.470955	0.327457	0.354641	1.53127	1.09741	0.126667	0.175638	0.618481	0.400088	0.364668	0.156792	0.158987	0.180925	0.226699	0.320164	0.307105	0.813327	0.66739	0.700029	1.48473	1.14277	1.54335	1.77028	1.55373		ni_RI=1743	0.755825	0.0475784	0.0848334	0.00534807	1.55604	0.0978475
ni_RI=1755	0	0	0	0.0114205	0.00860965	0.000752266	0.0038158	0.0247428	0.0621462	0.016071	0.00225574	0	0	0	0.118246	0.118874	0.259848	0.210855	0.177988	0.144841	0.0338071	0.0417069	0.0990969	0.0993967		ni_RI=1755	1.21638	0.0765698	1.72387	-0.108676	1.56928	-0.09868
ni_RI=1763	0.315309	0.222214	0.287653	0.885289	0.659346	0.312366	0.538216	1.13589	0.574941	0.654578	0.333979	0.23922	0.239062	0.253856	0.411855	0.399675	0.740807	0.635784	0.867791	1.94398	1.08737	1.55697	2.12146	1.76578		ni_RI=1763	0.380887	0.0239764	1.00472	-0.0633394	1.12591	0.0708001
ni_RI=1767	0.0129149	0.0142812	0.00636841	0.0920225	0.0654889	0.0219336	0.0223442	0	0	0	0.00387539	0.0068846	0.00957615	0.0120298	0.017505	0.0186469	0.111323	0.0935664	0.0573261	0.0499599	0.111121	0.152701	0.0850542	0.0760221		ni_RI=1767	0.703883	0.0443087	0.894118	0.056367	0.0476687	-0.00299753
ni_RI=1768	0.0664191	0.0339518	0.0191326	0.185493	0.137585	0.0465231	0.0187516	0	0	0	0	0.0162629	0.016538	0.0178109	0.0684769	0.0807524	0.158048	0.164049	0.0591964	0.0939158	0.0702013	0.0833656	0.0772948	0.0711542		ni_RI=1768	0.46235	-0.0291044	1.05278	0.0663697	1.45691	-0.0916142
ni_RI=1777	2.27247	0.961816	1.16356	3.82297	2.89357	0.930495	1.21513	3.60369	6.00182	2.23455	1.9595	1.88021	2.16132	1.72577	8.32337	8.08823	8.80618	7.28414	16.2328	6.3158	11.2917	15.5336	33.9571	29.6336		ni_RI=1777	0.447689	-0.0281816	0.597609	0.0376745	0.288431	-0.0181373
ni_RI=1790	0.000983876	0.00589725	0	0.0135067	0.0058755	0.0637601	0.0732651	0.0103742	0.0640763	0.0562692	0.0619652	0.115337	0.135627	0.0977273	0.00796509	0.00480813	0.00726885	0.00852013	0.00611261	0.00864165	0.00977664	0.01153	0.0297491	0.0239953		ni_RI=1790	0.61437	-0.0386739	1.18917	0.0749679	0.127806	0.00803676
ni_RI=1801	0.00955075	0.00677461	0	0.022524	0.0181198	0.0725297	0.0875228	0.034575	0.0366678	0.0628061	0.065846	0.124728	0.153496	0.109499	0.00848426	0.00908318	0.0155024	0.0125896	0.0309139	0.0189502	0.0152739	0.0204711	0.0352406	0.0414875		ni_RI=1801	0.788012	-0.0496045	1.28656	0.0811073	0.34603	-0.0217592
ni_RI=1802	0.231499	0.230081	0.06259	1.19866	0.807042	0.109165	0.122571	0.219293	0.0977017	0.0374791	0.0517803	0.109099	0.127158	0.182651	0.254993	0.277713	2.19681	1.62878	3.01717	1.1341	1.33371	1.78963	3.0033	2.86591		ni_RI=1802	0.172858	-0.0108812	1.30497	0.082268	0.0289716	-0.00182181
ni_RI=1824	0.77734	0.477807	0.553931	2.60672	2.00847	0.371926	0.479364	0.639402	0.376917	0.508756	0.28469	0.199594	0.236055	0.318007	0.350489	0.341265	1.25995	1.02455	1.03575	1.34541	1.1662	1.6124	2.02457	1.7258		ni_RI=1824	1.15353	0.0726134	0.508145	-0.0320345	0.607494	0.0382007
ni_RI=1824.1	0.114428	0.116988	0.0569532	0.224274	0.174129	0.0693937	0.0484196	0	0	0	0	0.0690738	0.0856936	0.145286	0.0582444	0.0593932	0.330096	0.277466	0.101229	0.364916	0.554175	0.695776	0.6611	0.568838		ni_RI=1824.1	1.36936	-0.0861996	1.17176	0.0738704	1.35851	0.0854267
ni_RI=1846	0.0108	0.00161131	0.00193236	0.00967021	0.00669856	0.0061751	0	0	0	0	0	0.00336098	0.00331915	0	0.259231	0.27167	0.81188	0.661241	0.693022	0.462539	0.0629095	0.0836401	0.334716	0.289716		ni_RI=1846	0.672259	-0.042318	0.938083	0.0591387	1.47329	-0.092644
ni_RI=1852	0.546058	0.288645	0.197586	1.56577	1.15145	0.195911	0.252845	0.265343	0.115455	0.157665	0.134293	0.113186	0.139283	0.180758	0.342537	0.318416	1.01382	0.845619	0.964055	0.692377	0.489572	0.669823	1.01933	0.853043		ni_RI=1852	0.245388	-0.015447	0.267422	0.0168589	1.55355	-0.097691
ni_RI=1868	0.0478554	0.0191417	0.0162974	0.0643855	0.0439831	0.0327337	0.0340513	0.0232056	0.0271645	0.0418729	0.0286965	0.0430934	0.0537388	0.0489159	0.0421235	0.0452947	0.0570397	0.0538664	0.0466784	0.053267	0.119853	0.159712	0.241238	0.220498		ni_RI=1868	1.05609	-0.0664797	1.23501	0.0778575	0.743356	0.0467441
ni_RI=1871	0.0305933	0.0279591	0.048036	0.39419	0.318699	0.0206167	0.0128457	0.00873281	0	0	0	0.00331184	0.00461284	0.00757312	0.026286	0.0290203	0.0557596	0.0458832	0.0333242	0.00823082	0.0390388	0.0559785	0.0582477	0.0467917		ni_RI=1871	1.68194	0.105877	0.675022	0.0425548	1.07295	-0.0674696
ni_RI=1875	0.0234598	0.0114851	0.00644083	0.0446566	0.0387919	0.0212823	0.0178936	0	0	0	0	0.0154684	0.0158503	0.0218042	0.0659368	0.0651239	0.125142	0.105929	0.139656	0.0796419	0.117466	0.14858	0.138708	0.121833		ni_RI=1875	1.20989	-0.0761616	1.10923	0.0699281	1.39077	-0.0874551
ni_RI=1882	2.04871	1.19262	1.24789	8.15659	6.44506	1.32818	1.4103	1.62747	4.35024	0.958159	0.684625	0.647821	0.74648	0.831941	1.87936	1.7974	5.11335	4.5572	4.19082	4.86667	6.13179	7.85019	8.4692	7.79449		ni_RI=1882	1.42347	0.0896061	0.951811	-0.0600041	0.622643	0.0391533
ni_RI=1890	0.199458	0.141729	0.0715085	0.769623	0.588438	0.0654743	0.0671708	0.0218191	0.0330904	0.010988	0.040027	0.0302166	0.0339622	0.0446924	0.0831664	0.0870959	0.377921	0.304915	0.526826	0.197652	0.31169	0.412934	0.616852	0.553197		ni_RI=1890	0.056747	0.00357216	0.649819	0.0409659	0.248318	-0.0156148
ni_RI=1910	0.0963412	0.0739766	0.0165782	0.148884	0.120062	0.0260447	0.0180846	0.0158302	0.0133658	0.00933383	0.0204174	0.0388378	0.0419375	0.0281192	0.992063	0.496037	0.224179	0.190321	0.216922	0.175135	0.121677	0.148356	0.24167	0.248643		ni_RI=1910	1.62207	-0.102107	1.42364	0.0897489	1.18137	-0.0742877
ni_RI=1912	1.02797	0.48855	0.41538	1.08083	0.873666	0.279851	0.331428	0.699276	0.756796	0.342913	0.294945	0.442592	0.542414	0.570608	0.649111	0.65936	2.01488	1.70876	2.94999	1.7404	1.98415	2.52561	4.31785	4.1813		ni_RI=1912	1.1208	-0.0705529	1.61188	0.101616	0.0377839	0.00237594
ni_RI=1917	1.37997	1.32376	0.606564	6.94356	5.41761	1.90662	1.89018	2.43391	3.97574	0.62217	0.53432	1.13891	1.32677	0.568079	1.87976	1.81853	12.5769	10.6783	9.4924	7.60172	13.5788	16.9115	22.2687	21.482		ni_RI=1917	0.404622	0.0254706	0.227971	-0.0143718	0.727532	0.045749
ni_RI=1922	0.0382514	0.0433339	0.0409122	0.177188	0.119393	0.0696959	0.0448077	0	0	0	0.0135997	0.0268422	0.0219835	0.0280164	0.00735374	0.0102571	0.0565459	0.0543563	0.0166817	0.054018	0.172126	0.18298	0.205973	0.18659		ni_RI=1922	0.928559	0.0584518	0.903811	0.0569781	1.39682	0.0878354
ni_RI=1937	0.0701518	0.0518925	0.0372544	0.354218	0.352538	0.0601134	0.0553742	0.00519142	0.00150169	0.0381912	0.0138526	0.00780273	0.0097542	0.00972342	0.0693952	0.0665023	0.157956	0.132796	0.16313	0.0722097	0.133208	0.153105	0.194834	0.211138		ni_RI=1937	1.08373	0.0682194	0.138774	-0.00874858	1.25215	-0.0787383
ni_RI=1941	0.0299854	0.0198746	0.0243167	0.187537	0.153185	0.00288624	0.0153975	0	0	0	0	0	0	0.00724731	0.0957467	0.102868	0.343687	0.310698	0.235362	0.13898	0.513257	0.611475	0.539818	0.513905		ni_RI=1941	1.61129	0.101429	0.0255128	0.00160838	0.205888	0.0129468
ni_RI=1952	0.0359844	0.0077397	0.00779868	0.0519101	0.0430569	0.0122729	0.00547924	0	0	0	0	0.00436506	0.00545421	0.00307701	0.0408203	0.042593	0.103895	0.0912388	0.121007	0.0633827	0.220151	0.268373	0.317557	0.312982		ni_RI=1952	0.414703	-0.0261051	1.02743	0.0647713	0.741552	0.0466306
ni_RI=1955	1.14836	0.708422	0.5625	2.51618	2.07921	0.594136	0.857564	1.47837	4.25467	0.981974	0.684632	0.520083	0.574117	0.450853	0.687451	0.680862	1.96712	1.70818	2.86173	2.65495	2.1695	2.87603	5.17651	5.0469		ni_RI=1955	0.931032	-0.0586075	0.84032	-0.0529755	0.653988	0.0411243
ni_RI=1961	0.237762	0.225764	0.085892	0.355676	0.278065	0.157215	0.224369	0.463508	0.549223	0.303972	0.1829	0.174019	0.19209	0.234187	0.209259	0.209718	0.366593	0.327708	0.43591	0.607434	0.433749	0.535606	0.660008	0.599213		ni_RI=1961	1.57712	-0.099278	0.132541	0.00835568	0.360884	-0.0226933
ni_RI=1967	0.00966335	0.0248901	0.00310146	0.0594122	0.0448577	0.0273758	0.0249652	0.00771212	0.0145807	0.0128505	0.00323267	0.0161906	0.017888	0.0121739	0.0505957	0.0521225	0.208235	0.178075	0.0941004	0.0935799	0.0999838	0.124663	0.187022	0.187379		ni_RI=1967	0.486575	-0.0306294	0.700885	0.0441852	1.27827	-0.0803809
ni_RI=1973	0.0142874	0.00895121	0.00575137	0.0475077	0.0498193	0.0820299	0.0438426	0.0167214	0.136958	0.0170279	0.0165427	0.020065	0.0179539	0.0216831	0.0951527	0.110005	0.40895	0.374398	0.289106	0.102041	0.372523	0.342843	0.379068	0.403973		ni_RI=1973	0.411927	0.0259303	0.266287	-0.0167873	0.855585	-0.0538013
ni_RI=1979	0.142748	0.0921033	0.0820919	0.474733	0.386115	0.130397	0.188833	0.395959	0.234435	0.233132	0.102464	0.0717419	0.0773112	0.0777888	0.165969	0.169972	0.461759	0.418529	0.412102	0.656268	0.359953	0.463345	0.53238	0.499332		ni_RI=1979	1.23374	0.0776625	1.33206	-0.0839757	0.846298	-0.0532173
ni_RI=1983	0.0106834	0.0255985	0.00617423	0.0615066	0.050223	0.0203052	0.0204491	0.0153934	0.0294659	0.00861639	0.0115095	0.0157767	0.0167451	0.0108407	0.0394916	0.0416374	0.162967	0.140203	0.101953	0.0833828	0.0988814	0.114486	0.179891	0.172642		ni_RI=1983	0.261361	-0.0164524	0.737726	0.0465078	1.13737	-0.0715206
ni_RI=2006	0.280579	0.144901	0.179188	0.237576	0.190619	0.0300977	0.0129413	0.0237296	0.034477	0.0416251	0.00883839	0.0416215	0.0396291	0.0113469	0.0145268	0.0139351	0.241991	0.248224	0.0273746	0.0866569	0.290012	0.347812	0.246654	0.24424		ni_RI=2006	0.818357	-0.0515147	0.737605	0.0465001	0.788118	0.0495588
ni_RI=2027	0.513487	0.283061	0.146324	1.5607	1.17216	0.343007	0.41355	0.788572	1.76941	0.333735	0.281592	0.238616	0.29733	0.251847	0.390492	0.388644	0.700061	0.6657	0.694042	1.79499	1.06244	1.25992	1.11886	0.898113		ni_RI=2027	0.367468	-0.0231317	0.804669	-0.050728	0.232051	0.014592
ni_RI=2027.1	0.052866	0.0563457	0.0308045	0.134779	0.0925648	0.0385815	0.0310837	0.0270444	0.171406	0.0312262	0.0307426	0.0379734	0.0384037	0.0399978	0.0895298	0.105915	0.07913	0.08353	0.102002	0.0496501	0.166392	0.183438	0.22563	0.215445		ni_RI=2027.1	1.11025	-0.0698892	0.729871	0.0460126	0.377976	-0.0237681
ni_RI=2035	0.000321678	0.000815107	0.000741544	0.00732856	0.00465211	0.000788998	0.000907479	0.00109447	0.0024632	0.00104039	0.000188274	0.0247296	0.0271635	0.0502521	0	0	0	0.00603371	0.00330011	0.140596	0.1896	0.209154	0.179955	0.179045		ni_RI=2035	1.42853	0.0899246	1.74993	0.110319	1.47699	0.0928768
ni_RI=2042	0.0978169	0.0613068	0.0852571	0.192036	0.176645	0.0340286	0.0195891	0.0118116	0.020634	0.0377407	0.0553039	0.0642845	0.0696823	0.00759447	0.109463	0.109831	0.148411	0.127416	0.0936237	0.17059	0.0100607	0.0283622	0.126999	0.136359		ni_RI=2042	0.0451214	-0.00284035	0.585289	0.0368978	1.17821	-0.0740888
ni_RI=2045	0.115942	0.0685996	0.0280422	0.244346	0.185758	0.0109822	0.0124539	0.0241419	0.000166514	0.00121831	0.00462759	0.0143948	0.0138082	0.0144202	0.193644	0.19259	0.260558	0.271274	0.347578	0.0837403	0.190368	0.229046	0.42579	0.347322		ni_RI=2045	1.37671	-0.0866628	0.79716	0.0502546	1.29311	-0.0813139
ni_RI=2065	0.0372465	0.0254133	0.00900927	0.096997	0.0815985	0.00857792	0	0	0	0	0	0.00253138	0.00130766	0.00407069	0.0371824	0.0405005	0.0735515	0.0769054	0.0700159	0.0399291	0.085142	0.0881531	0.0993702	0.100514		ni_RI=2065	1.00039	-0.0629733	1.34714	0.0849265	1.16323	-0.0731466
ni_RI=2081	0.0140827	0.0131752	0.00522761	0.0664412	0.058098	0.0202549	0.0112948	0.00676979	0.0494985	0.004703	0.00511017	0.0163503	0.0181434	0.028618	0.02941	0.0289235	0.0627241	0.0482896	0.0461828	0.0345846	0.0897664	0.0866241	0.0651563	0.0658125		ni_RI=2081	0.177206	0.0111549	1.26235	0.0795812	0.716373	-0.0450473
ni_RI=2097	0.187096	0.125719	0.13192	0.513271	0.425933	0.220879	0.26464	0.43933	0.529622	0.328955	0.200673	0.10355	0.101401	0.0928526	0.167218	0.180835	0.572907	0.536827	0.399373	1.21506	1.20734	1.1906	1.22769	1.18329		ni_RI=2097	0.360682	0.0227046	1.56	-0.0983458	1.54655	0.0972512
ni_RI=2105	0.0106041	0.00879734	0.00362685	0.045141	0.0499689	0.0208366	0.00454952	0.0353358	0.048284	0.0117608	0.00970487	0.0157114	0.0171324	0.0178244	0.00928665	0.011349	0.0432475	0.0491762	0.017591	0.0628685	0.11481	0.101397	0.0663035	0.0765274		ni_RI=2105	0.218674	0.0137653	0.774481	0.0488249	1.20544	0.0758011
ni_RI=2118	0.015147	0.0163235	0.00378372	0.0244249	0.0198009	0.00375464	0.00592754	0.0123426	0.0298802	0.0101064	0.00622853	0.00503094	0.00637427	0.00451714	0.0126071	0.0156544	0.0366957	0.031668	0.0185495	0.0201418	0.0188585	0.0164442	0.036726	0.0430705		ni_RI=2118	1.66152	-0.104591	0.245759	-0.0154931	1.35218	-0.0850281
ni_RI=2128	0.0209132	0.0130909	0.00765817	0.123076	0.123772	0.0226919	0.0151489	0.0482182	0	0	0	0	0	0.00408616	0.0593222	0.0646274	0.162716	0.153424	0.0655056	0.121036	0.107317	0.116335	0.115038	0.112911		ni_RI=2128	0.775388	0.0488098	0.485553	-0.0306102	1.27395	-0.0801091
ni_RI=2133	0.0557886	0.0439589	0.0278438	0.24424	0.227086	0.0671156	0.0324267	0	0	0	0.00910477	0.0249444	0.0244715	0.0295708	0.050815	0.0542902	0.15456	0.15354	0.0971383	0.134348	0.221451	0.215924	0.182233	0.209137		ni_RI=2133	0.873837	0.0550071	0.94575	0.059622	0.125826	0.00791224
ni_RI=2138	0.024063	0.0126767	0.00411011	0.0365085	0.0308214	0	0	0	0.0113505	0.000626602	0.00021636	0.000680244	0.000375611	0.00239901	0.0205217	0.0245696	0.0321537	0.0317851	0.0305201	0.00527575	0.0261807	0.0220518	0.0360196	0.0355228		ni_RI=2138	1.4901	-0.0938003	0.96601	0.0608993	1.24853	-0.0785107
ni_RI=2171	0.010873	0.00676602	0.00350917	0.0175976	0.0225695	0.00223379	0.00203233	0	0	0	0.00303368	0.00564751	0.00652143	0.0158394	0.00928059	0.0095421	0.0312464	0.0320472	0.0135656	0.027896	0.0580732	0.04177	0.0276315	0.0341744		ni_RI=2171	1.36215	-0.0857456	1.20188	0.0757692	0.242273	0.0152347
ni_RI=2173	0.0279485	0.0233704	0.00216317	0.0462394	0.0427986	0.0935026	0.0531545	0.0111773	0.0202775	0.0240599	0.0766313	0.160329	0.165842	0.128513	0.0311337	0.0336248	0.0566206	0.0481038	0.0564182	0.00682768	0.019217	0.0161729	0.0602837	0.0576638		ni_RI=2173	1.27041	-0.0799707	1.32793	0.0837152	1.38662	-0.0871939
ni_RI=2208	0.0305825	0.0331747	0.0307728	0.158308	0.164477	0.0542809	0.0319033	0	0	0	0.00194303	0.0140021	0.0114194	0.020634	0.0321986	0.0393242	0.112074	0.108615	0.0700381	0.134539	0.21592	0.188834	0.216305	0.212427		ni_RI=2208	1.46662	0.0923225	0.918818	0.0579242	1.34897	0.0848263
ni_RI=2213	0.288226	0.370169	0.209396	0.423417	0.428068	0.253012	0.228108	0.373587	0.923267	0.253674	0.216869	0.528445	0.541161	0.485645	0.140086	0.148652	0.242672	0.244259	0.165176	0.706913	0.683424	0.607813	0.691023	0.693382		ni_RI=2213	1.02429	-0.0644778	1.63151	0.102854	1.41532	0.0889989
ni_RI=2236	0.324753	0.181708	0.0836282	0.500916	0.48296	0.0106894	0.00834654	0.00171868	0.0150479	0.00435205	0.00724085	0.0126871	0.0144726	0.0189178	0.327366	0.372252	0.463774	0.458731	0.480181	0.283041	0.349155	0.317492	0.450171	0.464043		ni_RI=2236	1.58087	-0.0995143	1.28393	0.0809418	1.54808	-0.0973471
ni_RI=2244	0.0247644	0.0163964	0.0154813	0.0259344	0.0316334	0.0121186	0.0151327	0.0323657	0.0270087	0.0152074	0.020543	0.0187748	0.0225862	0.0121725	0.019207	0.0191225	0.0324726	0.0270753	0.0193154	0.0313346	0.0181138	0.0148824	0.0313946	0.0320848		ni_RI=2244	0.883953	-0.0556439	0.729179	0.0459689	1.32717	-0.0834558
ni_RI=2304	0.0177412	0.00850692	0.000504456	0.0305238	0.0279773	0.0292283	0.0140882	0	0	0	0.0141449	0.0173749	0.0156792	0.0201969	0.0217908	0.0249954	0.0179649	0.024024	0.0201247	0.00746366	0.0197721	0.011801	0.00878639	0.0117289		ni_RI=2304	0.924421	-0.0581913	0.965738	0.0608821	1.43147	-0.0900142
ni_RI=2320	0.204633	0.147609	0.125764	0.470661	0.432372	0.360791	0.505602	1.02481	1.27331	0.630922	0.317573	0.308867	0.305262	0.310623	0.432993	0.499452	0.931152	1.0585	0.663716	2.05921	2.17016	1.84693	1.54308	1.46773		ni_RI=2320	0.534999	-0.0336776	0.970754	-0.0611983	0.81912	0.0515083
ni_RI=2328	0.339248	0.193771	0.0847477	0.462794	0.507317	0.0105844	0.0074762	0	0	0	0.0135963	0.0122284	0.0139724	0.0216087	0.391473	0.417529	0.479932	0.532542	0.475405	0.33562	0.406287	0.347234	0.4644	0.474333		ni_RI=2328	1.59399	-0.10034	1.04365	0.0657937	1.50513	-0.0946466
ni_RI=2358	0.0133019	0.0157839	0.00967342	0.0532571	0.0695136	0.295126	0.20756	0	0	0	0.0153189	0.018074	0.016559	0.00589492	0.00235337	0.00337133	0.00370138	0.00688608	0.00406053	0.0328444	0.0171225	0.00868758	0.00853424	0.00627372		ni_RI=2358	0.664195	0.0418104	0.601925	0.0379466	0.623557	0.0392108
ni_RI=2377	0.0348275	0.122201	0.036135	0.0583069	0.075796	0.174308	0.0904423	0.0528165	0.175631	0.0521277	0.118947	0.183574	0.171731	0.160202	0.0139515	0.0211104	0.0927274	0.107157	0.0201974	0.0923901	0.136798	0.0840576	0.116161	0.124658		ni_RI=2377	0.905999	-0.0570317	1.31271	0.0827562	0.704648	0.04431
ni_RI=2378	0.112975	0.0870552	0.0546631	0.325488	0.401307	0.305098	0.219269	0.076363	0.134268	0.0706106	0.0982951	0.138707	0.132382	0.152063	0.190588	0.211976	0.396903	0.558862	0.246595	0.424274	0.928337	0.637678	0.372069	0.390458		ni_RI=2378	0.08631	0.00543312	0.712639	0.0449263	0.307423	-0.0193315
ni_RI=2401	0.0202405	0.0152634	0.011733	0.0241543	0.0347937	0.2599	0.148191	0.048927	0.217743	0.0512943	0.173535	0.481852	0.503041	0.389779	0.044479	0.02664	0.0242443	0.0289542	0.0225453	0.142562	0.0631306	0.0478259	0.0400866	0.0376564		ni_RI=2401	0.968371	-0.0609579	1.49094	0.0939921	0.00747952	-0.000470331
ni_RI=2401.1	0.00813259	0.0045709	0.00697524	0.00995219	0.00894691	0.0660305	0.0153454	0	0.135361	0.0220572	0.0318888	0.221324	0.232936	0.168418	0.00500582	0.00543092	0.00931043	0.00687659	0.00980281	0.048964	0.0133479	0.0135346	0.0157699	0.0122286		ni_RI=2401.1	0.459148	-0.0289029	1.00958	0.0636463	0.378643	0.02381
ni_RI=2405	0.28069	0.217553	0.196002	0.579854	0.521598	0.809292	1.08644	1.74707	5.91699	0.862142	0.373568	0.165392	0.175013	0.152315	0.24692	0.246699	0.592267	0.611417	0.523411	0.797785	1.20904	1.05279	1.0561	0.848511		ni_RI=2405	0.569003	-0.0358181	1.60675	-0.101293	0.802898	0.0504882
ni_RI=2496	0.112658	0.0813894	0.0479491	0.210155	0.306728	0.291226	0.216549	0.00747239	0.118109	0.0644699	0.11923	0.0966658	0.0832405	0.128658	0.0502851	0.0619294	0.122746	0.177951	0.0726515	0.236468	0.217894	0.139038	0.0709299	0.072696		ni_RI=2496	0.945008	-0.0594873	0.459187	0.0289481	0.482893	-0.0303655
ni_RI=2518	0.00308761	0.000517493	0.000751624	0.00135468	0.000932913	0.110874	0.0771492	0.00797293	0.0107423	0.0316743	0.040894	0.141211	0.12418	0.0561975	0.00363697	0.00318542	0.00109968	0.00252091	0.00167952	0.0218335	0.00332001	0.000913019	0.00190698	0.00203564		ni_RI=2518	0.931788	-0.0586551	1.03693	0.0653704	0.3598	-0.0226251
ni_RI=2683	0.0289221	0.0220139	0.0183168	0.0755355	0.0649421	0.129269	0.196737	0.219137	0.198557	0.161922	0.110665	0.0753598	0.056756	0.106979	0.0640408	0.0743458	0.129874	0.154635	0.0790202	0.367651	0.155495	0.109162	0.133167	0.0892611		ni_RI=2683	0.342146	-0.0215377	1.13895	-0.0718017	0.469624	-0.0295311
ni_RI=2704	0.0137664	0.0103931	0.00593563	0.030186	0.0330542	0.118346	0.125045	0.0593471	0.276337	0.0362031	0.0579088	0.0624946	0.0398423	0.0841209	0.0666395	0.0709311	0.106278	0.139334	0.0669889	0.249107	0.138791	0.0939618	0.143364	0.0823415		ni_RI=2704	1.36726	-0.0860675	0.00675443	0.000425813	0.591859	-0.0372176
ni_RI=2848	0.00465707	0.00397361	0.00384926	0.00742331	0.00516484	0.0105471	0.0189675	0.0410469	0.128292	0.0391479	0.01602	0.01091	0.00971716	0.0101442	0.00729205	0.00755194	0.00651038	0.00533042	0.0137333	0.00970941	0.00977922	0.0131937	0.0271278	0.0172896		ni_RI=2848	0.69281	-0.0436117	0.942218	-0.0593994	0.178343	-0.0112147
ni_RI=3102	0.000122284	0.00326845	0.00336764	0.00343821	0.00175241	0.00240203	0.0109409	0.0102299	0.00697737	0.000716396	0.00198842	0.0132947	0.0083376	0.0231331	0.00355726	0.000319635	0.00476385	0.00419745	0.00394216	0.0620185	0.0307517	0.0539704	0.059085	0.0390699		ni_RI=3102	0.569361	0.0358407	1.36784	0.0862315	1.52596	0.095956
ni_RI=3147	0.0021666	0.00135163	0.000666798	0.0498238	0.023209	0.000955728	0.00166865	0.00116454	0.00105751	0.000258279	0.00213775	0.000194092	0	0	0.000453521	0.00054832	0.00507084	0.00368584	0.00183732	0.00300824	0.000925334	0.00352186	0.0014138	0.00327287		ni_RI=3147	0.904895	0.0569622	1.48142	-0.093392	0.55721	-0.0350387
ni_RI=3186	0.0140143	0.0178831	0.0174985	0.0474171	0.0241917	0.049754	0.0921898	0.00114109	0.0413175	0.0679698	0.168719	0.0365655	0.0266907	0.0477919	0.0291786	0.0234968	0.0248754	0.0165858	0.0620659	0.0298852	0.0142546	0.0316442	0.0728785	0.0553962		ni_RI=3186	0.0803548	-0.00505825	0.285826	0.018019	0.738719	-0.0464525
ni_RI=3186.1	0.13296	0.0715196	0.0268386	0.375161	0.195685	0	0	0	0	0	0.00717612	0	0	0.00423409	0.132434	0.113826	0.25516	0.219581	0.309213	0.0771112	0.0766937	0.152183	0.447683	0.343992		ni_RI=3186.1	0.862367	-0.0542851	0.527305	0.0332424	1.22277	-0.076891
ni_RI=3260	0.000398293	0.00144065	0.000565695	0.00339831	0.00190173	0.000962904	0	0	0	0	0.00100484	0.0173612	0.00838451	0.0409786	0.00245313	0.000556602	0.00312692	0.000418703	0.00137055	0.00710998	0.00919961	0.0214341	0.0460993	0.0318098		ni_RI=3260	0.231566	0.0145769	1.58756	0.100083	1.41694	0.0891009
ni_RI=3418	0.0316983	0.00415448	9.25e-05	0.113063	0.0645329	0.000866168	0.000891155	0.00411294	0.00190656	0.00190053	0.000929726	0.000866168	8.06e-05	0.00162675	0.0827828	0.0574238	0.18101	0.137767	0.214023	0.00214577	0.0206764	0.0317184	0.161032	0.121268		ni_RI=3418	0.392919	-0.0247338	0.714011	-0.0450127	1.23909	-0.077917
ni_RI=3487	0.0168736	0.00638482	0.00337441	0.0220966	0.0186693	0.0117438	0.079443	0.218098	0.354427	0.103873	0.00548594	0.00479044	0.00388525	0.00497488	0.050757	0.0221445	0.0972977	0.0795161	0.0557709	0.301272	0.0616287	0.0941058	0.153843	0.11996		ni_RI=3487	1.32834	-0.0836174	1.40964	-0.0888667	0.227243	0.0142896
ni_RI=3535	0.00190899	0.00482652	0.000698604	0.00629925	0.00565418	0.0063981	0.00778754	0.0245767	0.0326113	0.00718155	0.019576	0.00542973	0.00549278	0.00896426	0.0231155	0.0228158	0.037894	0.0244919	0.0278185	0.04111	0.0305188	0.0475604	0.0837306	0.086354		ni_RI=3535	1.04934	-0.0660552	0.469455	-0.0295954	0.0887972	-0.00558379
ni_RI=3562	0.0134368	0.0188086	0.00982082	0.0325641	0.0312031	0.0156362	0.00781984	0.000291884	0.00541524	0.0033283	0.0160408	0.0145225	0.017059	0.01018	0.0317719	0.0261833	0.0394262	0.022972	0.0357383	0.00655652	0.0291557	0.0401123	0.0399117	0.0503756		ni_RI=3562	0.872867	-0.0549461	0.933595	0.0588557	1.04079	-0.0654473
ni_RI=3588	0.0813609	0.070003	0.0132233	0.137143	0.111962	0.000574202	0.00183348	0.00194925	0.00166128	0.00499585	0.00220849	0.000213226	0.0021297	0.00245942	0.083603	0.0784579	0.158241	0.104522	0.1274	0.107537	0.055917	0.0916047	0.218547	0.252604		ni_RI=3588	1.54963	-0.0975478	0.160037	-0.0100891	1.12998	-0.0710561
ni_RI=995	1.27847	0.917042	0.833583	5.22704	3.50207	2.4746	3.45458	4.59622	3.50847	1.60324	0.124962	0.662291	0.760147	1.04499	0.8467	0.860516	3.96657	2.84692	1.88349	5.22671	3.4404	4.66453	8.61975	7.39794		ni_RI=995	1.4729	0.0927174	0.604557	-0.0381125	1.23611	0.0777298
ni_RI=996	2.87276	1.27477	3.10206	4.21598	2.92281	5.9018	1.09696	13.0265	131.294	25.4522	5.46388	0.894008	1.25442	0.811349	1.57202	1.45292	3.09654	2.32009	3.76677	27.4724	1.53118	3.48638	5.98812	3.46563		ni_RI=996	0.0690591	-0.0043472	1.09107	-0.0687835	0.0623964	0.00392364
Alc_12:0	0.0773496	0.0476258	0.0711786	0.256522	0.163838	0.0763067	0.129936	0.082573	0.039719	0.0417382	0.0489066	0.0340199	0.0394886	0.0248759	0.121418	0.11475	0.149626	0.121703	0.0694213	0.331028	0.0398543	0.0661436	0.229037	0.15946		Alc_12:0	0.776473	0.0488781	0.591007	-0.0372583	0.781194	-0.0491234
Alc_16:0	0.0714118	0.0556111	0.0454711	0.0873609	0.0696714	0.0176614	0.0235864	0.0466393	0.0790255	0.0394436	0.040697	0.0372116	0.0435145	0.0268803	0.068719	0.070351	0.104885	0.0927792	0.0863463	0.0907961	0.0594317	0.0768598	0.179754	0.170543		Alc_16:0	0.971113	-0.0611306	0.764108	0.0481709	1.15967	-0.0729229
Alc_18:0	0.0238295	0.018833	0.00642317	0.0315981	0.0305009	0.0207206	0.0180703	0.0139612	0.014529	0.019325	0.0234623	0.0240118	0.0254672	0.0311027	0.0399098	0.0464357	0.0492007	0.0469615	0.0453211	0.0218542	0.0465692	0.0419467	0.080508	0.0779408		Alc_18:0	1.71475	-0.107942	1.16719	0.0735819	1.16424	-0.0732104
Alc_20:0	0.0100133	0.0121223	0.00170512	0.00611978	0.0091446	0.0334421	0.0270649	0.0103254	0.0206101	0.0322179	0.0420566	0.0361443	0.0334086	0.0364402	0.0365241	0.0407086	0.0336581	0.0324248	0.0413346	0.0303154	0.0470417	0.0350361	0.0584015	0.0650997		Alc_20:0	1.65833	-0.10439	0.900262	0.0567544	0.991289	-0.0623347
Norvaline	0.171062	0.0858528	0.05115	0.442739	0.287468	0.0600912	0.0751835	0.0432187	0.0446234	0.0544607	0.0116729	0.0263857	0.0284625	0.0395031	0.0436745	0.0455126	0.175215	0.142278	0.125738	0.157813	0.151295	0.221013	0.277031	0.2346		Norvaline	0.753358	-0.0474231	0.0108166	-0.000681903	0.551488	0.0346789
Ornithine	0.105878	0.104485	0.070434	0.366734	0.294334	0.0468535	0.036105	0	0	0	0.00812457	0.18293	0.205625	0.307477	0.0292754	0.0266554	0.153157	0.135378	0.0560248	0.228416	1.27357	1.44063	0.918777	0.880362		Ornithine	0.086587	0.00545056	1.23201	0.0776681	1.52993	0.0962061
Oxalic acid	0.166037	0.0752717	0.09902	0.290386	0.196061	0.179511	0.260712	0.469946	0.0713035	0.0326142	0.0766174	0.0745383	0.0892178	0.0832369	0.0714086	0.108446	0.227874	0.177768	0.270009	0.376265	0.408402	0.5882	0.681324	0.509021		Oxalic acid	0.365371	-0.0229997	0.152861	-0.00963667	1.41066	0.0887056
Oxoproline	1.17803	1.01302	0.742085	4.53766	3.13155	0.788054	1.14662	1.93119	3.67247	0.568491	0.309914	0.602594	0.678961	0.735574	1.14329	1.14141	3.52706	2.75775	2.81271	4.80218	4.35255	6.18772	8.17478	6.95422		Oxoproline	1.00856	0.0634876	0.201375	-0.0126951	1.57811	0.0992353
pent_acid_RI=1761	0.441622	0.240933	0.215164	1.7396	1.31211	0.23383	0.20382	0.0900867	0.156811	0.060507	0.0723813	0.0692448	0.0833783	0.091477	0.330185	0.333066	1.27277	1.01833	1.06638	0.550192	0.758813	1.01115	1.23553	1.13177		pent_acid_RI=1761	1.06322	0.0669286	0.0278535	-0.00175594	1.31177	-0.082487
pent_acid_RI=1773	0.541968	0.433238	0.270501	3.60171	2.6529	0.437749	0.46783	0.150191	0.217947	0.0339648	0.0740726	0.087909	0.100839	0.129221	0.380182	0.380478	1.05895	0.869408	0.770925	0.74983	1.16596	1.6288	1.52538	1.30838		pent_acid_RI=1773	1.01344	0.063795	0.107024	-0.00674702	0.211854	-0.0133219
pent_acid_RI=1789	0.0880816	0.105803	0.0686946	0.809468	0.600049	0.169071	0.129979	0	0	0	0.00861683	0.0114943	0.013971	0.0230139	0.206449	0.212553	0.830082	0.665106	0.322911	0.456074	0.383432	0.496657	0.781525	0.687387		pent_acid_RI=1789	1.26219	0.0794538	0.721863	0.0455078	1.19156	-0.0749282
pentose_RI=1567	0.0204549	0.0241645	0.020083	0.07883	0.0498224	0.011207	0.0109538	0	0	0	0	0.00785442	0.00940289	0.0136368	0.0194382	0.0238014	0.138496	0.107496	0.075873	0.131961	0.0867139	0.129104	0.303995	0.248194		pentose_RI=1567	0.203073	0.0127833	1.11187	0.0700946	0.765806	0.0481558
pentose_RI=1658	0.0696475	0.0632173	0.0159447	0.504138	0.335304	0.0405841	0.0163397	0	0	0	0	0.0153515	0.0205394	0.0341716	0.133215	0.123756	0.367844	0.28485	0.291711	0.353661	0.398466	0.538335	0.561812	0.439176		pentose_RI=1658	0.174005	0.0109534	1.10604	0.0697268	0.214093	0.0134627
pentose_RI=1664	0.0994317	0.0886974	0.0827033	0.517068	0.345255	0.0630798	0.0860538	0.0632474	0.0530953	0.061006	0.0231593	0.0198096	0.0190241	0.0440398	0.0564496	0.0570675	0.182153	0.127639	0.157462	0.293298	0.353049	0.481084	0.542809	0.435875		pentose_RI=1664	1.6291	0.10255	0.874078	-0.0551037	1.64821	0.103644
pentose_RI=1679	0.0438414	0.0229551	0.0354375	0.192566	0.129591	0.115179	0.119103	0.100767	0.0735706	0.0109527	0.0235233	0.0321456	0.0395505	0.0636174	0.293544	0.284017	1.2024	0.897485	0.785657	0.720881	0.826852	1.14593	1.88474	1.60041		pentose_RI=1679	1.44409	0.0909042	0.145538	0.00917502	0.150178	-0.00944356
pentose_RI=1697	0.12309	0.0992186	0.0790499	0.819405	0.582186	0.0637539	0.0627357	0	0	0	0	0.0227269	0.0297168	0.0383802	0.301654	0.307574	0.873066	0.704739	0.741118	0.694054	0.713829	0.96042	1.287	1.04653		pentose_RI=1697	1.36691	0.0860458	1.02556	0.0646535	1.26908	-0.0798031
pentose_RI=1698	0.284531	0.258145	0.316737	2.09473	1.49076	0.309857	0.336555	0.303937	0.155535	0.0510432	0.0581679	0.0680875	0.0702294	0.174777	0.199894	0.187559	0.304618	0.235185	0.560653	1.1362	1.44978	1.94729	1.92709	1.64695		pentose_RI=1698	1.71357	0.107867	0.305136	-0.0192364	1.55259	0.0976306
Phosphoric acid	0.780278	1.28389	1.65271	7.96308	4.91091	0.362492	0.549503	0.795963	0.497855	0.222507	0.182905	0.158966	0.180096	0.141965	0.162723	0.167836	0.534204	0.41501	0.346319	0.499781	0.355103	0.5095	1.03973	0.822281		Phosphoric acid	1.44047	0.090676	1.41894	-0.0894526	0.0221609	0.00139353
Pinitol	4.27151	0.269444	0.249354	0.918375	0.741933	0.221689	0.363053	1.37329	4.1616	0.612647	0.222297	0.257657	0.292772	0.378472	0.605123	0.615621	1.12258	0.953192	0.944356	2.06401	1.36039	1.71557	1.72699	1.4731		Pinitol	1.08422	-0.0682503	0.461864	-0.0291169	0.05289	-0.00332586
Proline	0.368744	1.75962	0.281327	1.07	0.804093	0.476759	1.03001	1.59673	0.728393	0.120879	0.148035	0.121412	0.14922	0.130541	0.17667	0.165147	1.63806	1.13792	0.50653	5.6501	2.57881	3.86019	6.2136	4.83142		Proline	0.960894	-0.0604873	1.22231	-0.0770571	1.49183	0.09381
Putrescine	0.144001	0.120384	0.0575281	1.20309	0.85656	0.114759	0.137901	0.0426705	0.0864821	0.0790837	0.00775799	0.0147982	0.0168824	0.014617	0.0242429	0.0231694	0.0896807	0.0660995	0.0335922	0.0832503	0.093837	0.129418	0.117009	0.109825		Putrescine	0.787338	0.0495621	1.08185	-0.0682023	0.933158	0.0586793
Quinic acid	0.00301586	0.0611591	0.00556153	1.37858	1.05636	0.0135654	0.00675735	0	0	0	0.00262719	0.00328719	0.00264553	0.00427851	0.0023469	0.00327733	0.033255	0.0302619	0.0444035	0.00787045	0.0253739	0.0301339	0.0700376	0.0525435		Quinic acid	0.898454	0.0565568	0.83548	0.0526704	0.158519	0.00996807
Ribitol	0.162557	0.0987933	0.106996	0.752029	0.524457	0.103855	0.111785	0.081626	0.0820207	0.0209954	0.0266186	0.0290309	0.0319326	0.0545505	0.175181	0.174632	0.622878	0.503946	0.440662	0.45625	0.489132	0.681923	0.835791	0.731837		Ribitol	1.52149	0.095776	0.26943	-0.0169854	0.632555	-0.0397766
Ribose	0.0759513	0.109765	0.0929173	0.42693	0.303277	0.0564837	0.0760311	0.0736613	0.051544	0.0583509	0.0186203	0.0299656	0.0309625	0.0308545	0.102036	0.10226	0.682341	0.498282	0.31301	0.383929	0.428242	0.589738	0.924145	0.805209		Ribose	0.994661	0.0626129	0.497924	-0.0313902	0.351589	0.0221088
S_RI=1756	0.0334515	0.035174	0.00931305	0.0687774	0.0483139	0.0627928	0.084798	0.0103229	0.0347828	0.0545805	0.0678484	0.116088	0.127665	0.101254	0.0391394	0.0334719	0.0917893	0.0675363	0.0800699	0.0122854	0.0223947	0.0311923	0.104321	0.090428		S_RI=1756	1.60347	-0.100936	1.14856	0.0724077	1.32811	-0.083515
S_RI=2632	0.000122689	0.00142757	0.000113536	0.00153896	0.00230121	0.00468461	0.0123841	0.000926819	0.00562664	0.0101376	0.01227	0.0104079	0.0110008	0.00912539	0.0923636	0.0471262	0.00205127	0.001454	0.000206148	0.00063752	0.00101285	0.00150237	0.00250264	0.000640054		S_RI=2632	0.0399651	-0.00251576	0.809291	0.0510194	0.875706	-0.0550666
Serine	3.61853	2.93845	1.86813	14.1	9.0608	2.60357	4.3796	6.02108	2.28456	1.04561	1.11511	0.952968	1.14478	1.44893	1.90898	1.86563	7.00686	5.02072	5.31076	14.1633	6.71058	10.0568	15.8314	12.1321		Serine	0.308385	0.0194125	0.838703	-0.0528736	1.21346	0.0763051
st_RI=3269	0.0492186	0.0430214	0.0103803	0.132149	0.0596074	0.0804308	0.1968	0.0491247	0.026614	0.301306	0.303167	0.0994128	0.0794084	0.131949	0.049504	0.0544531	0.0787339	0.0669571	0.11038	0.0271425	0.0740742	0.141063	0.367899	0.25363		st_RI=3269	1.29992	-0.0818284	0.251333	0.0158445	0.206388	-0.0129782
Stigmasterol	0.240618	0.199353	0.118766	0.597855	0.296422	0.627323	1.37979	0.638214	2.05573	1.79207	3.08019	0.659569	0.423004	0.971857	0.41088	0.340765	0.513313	0.45237	0.718525	0.408889	0.306945	0.606031	2.29539	1.66088		Stigmasterol	1.05029	-0.0661148	0.323783	-0.0204119	0.374454	-0.0235466
Suberylglycine	25.2327	13.1299	12.3924	37.1975	27.3377	13.2562	9.27034	11.1298	9.8787	2.41928	12.9965	16.7405	19.8759	25.9091	19.2632	18.1196	77.1412	60.211	52.8679	56.9193	45.3979	57.5821	86.2286	71.0185		Suberylglycine	0.899978	-0.0566527	1.44405	0.0910357	1.06526	-0.0669862
Succinic acid	1.10904	0.933461	0.731938	5.75448	3.61174	0.822297	1.58869	3.00628	1.67942	0.503533	0.514689	0.448767	0.531036	0.603237	2.20514	2.10573	5.144	3.68613	4.77115	8.07808	3.16882	4.74149	7.0892	5.68977		Succinic acid	1.42589	0.0897585	1.0645	-0.0671082	0.740959	-0.0465934
Sucrose	12.2984	11.1956	8.99527	28.2358	31.4702	123.145	190.063	146.267	386.291	111.395	115.905	70.7208	60.0883	55.5947	70.014	76.3777	132.703	163.513	112.881	293.919	191.255	156.031	182.849	137.588		Sucrose	0.40952	-0.0257789	1.31617	-0.0829738	0.418153	-0.0262945
Tartaric acid	1.86441	0.807825	0.781039	7.60246	5.4269	1.37201	1.90362	2.53112	4.37373	1.07588	0.856629	0.634693	0.72425	0.604689	5.79333	5.47463	6.13813	4.90112	7.90827	3.94887	3.31538	4.61415	6.25991	5.29717		Tartaric acid	0.908742	0.0572044	1.60983	-0.101487	1.47953	-0.0930363
Threitol	0.0693157	0.0427715	0.0499869	0.289177	0.200602	0.0278753	0.0359278	0.0200795	0.0268564	0.0235431	0.0173195	0.00867033	0.0163369	0.0178619	0.0339393	0.036636	0.129503	0.0996532	0.10332	0.134302	0.142401	0.211164	0.318946	0.254391		Threitol	1.49405	0.094049	0.489436	-0.030855	1.25674	0.0790271
Threonic acid	0.0461749	0.0492125	0.0428151	0.422821	0.284767	0.0574123	0.0670872	0	0	0	0	0.0117125	0.0149813	0.0187039	0.0695353	0.0755992	0.387746	0.293977	0.142105	0.433607	0.182002	0.257506	0.357642	0.317039		Threonic acid	1.51425	0.0953206	0.932011	0.0587559	0.167262	-0.0105178
Threonine	4.03954	2.59886	1.4076	13.7303	8.99239	2.20137	3.69187	5.10468	0.960942	0.863591	1.03931	0.892908	1.0318	1.50112	2.78448	2.74487	8.74957	6.17174	7.78334	11.9253	6.46228	9.77029	13.9472	10.9713		Threonine	0.350558	-0.0220673	0.291762	-0.0183933	0.0295656	0.00185916
trisach_RI=3414	0.0214658	0.00991398	0.0135454	0.0324638	0.0209692	0.0155685	0.069678	0.311646	0.421849	0.0449176	0.00366217	0.00875196	0.0143048	0.0114689	0.167047	0.0421811	0.244665	0.191212	0.156088	0.373731	0.210859	0.338732	0.758935	0.595714		trisach_RI=3414	0.486793	-0.0306431	0.970569	-0.0611866	0.756238	0.0475541
Tryptophan	1.18885	0.912888	1.05205	3.34607	3.17576	1.2001	0.956156	0.818418	0.91428	0.713223	0.812571	0.9854	0.996531	0.927909	2.14601	2.41209	3.76839	3.65597	3.14869	3.76414	6.11141	5.86702	4.92941	4.82692		Tryptophan	0.532778	0.0335378	1.03929	0.0655188	0.628194	-0.0395024
Tyrosine	1.60214	1.56568	1.51606	4.3261	3.32287	0.746061	1.2017	2.64513	6.59168	1.43187	0.859319	0.147955	0.202716	0.746061	0.743784	0.65949	2.28605	2.01374	1.36919	4.4218	5.32497	7.32129	7.03874	6.11581		Tyrosine	0.127383	-0.0080186	1.40393	-0.0885067	1.66348	0.104603
Uracil	0.105565	0.0898262	0.073189	0.350744	0.223598	0.0448115	0.0743693	0.0877382	0.0517297	0.0483764	0.00218973	0.0238164	0.0301796	0.0306856	0.0459001	0.0531723	0.136185	0.106126	0.111	0.345057	0.149054	0.22308	0.344161	0.288349		Uracil	0.0192165	0.00120966	0.0175586	-0.00110693	1.23004	0.0773479
Urea	0.116126	0.156607	0.154985	1.26388	0.76874	0.258095	0.465205	0.458686	0.262072	0.0747035	0.0530615	0.0282101	0.0342119	0.052577	0.155896	0.153551	0.333787	0.236828	0.25643	0.307283	0.184636	0.286739	0.546006	0.399078		Urea	1.55498	0.0978842	1.52959	-0.0964287	1.12433	-0.0707004
Valine	2.32718	1.89208	1.35677	10.9272	6.77964	0.935415	1.8228	3.24301	1.59218	0.432487	0.498963	0.566842	0.686344	0.793391	0.506179	0.512343	1.65917	1.1767	1.36169	6.89665	2.32095	3.53348	5.22894	3.98249		Valine	1.1477	0.0722468	0.442501	-0.0278962	1.39947	0.0880021
Xylitol	0.117401	0.0733324	0.0603296	0.49973	0.362486	0.031305	0.0139492	0	0	0	0	0.0126235	0.0152313	0.0237208	0.0402282	0.0415953	0.122498	0.0925766	0.0633805	0.0929054	0.109746	0.154931	0.174288	0.165772		Xylitol	1.16335	0.0732314	1.09633	0.069115	0.133141	0.00837223
Xylose	0.107577	0.101458	0.0511836	0.876446	0.602176	0.118209	0.132358	0.0459475	0	0	0	0.0108092	0.0128432	0.0128881	0.0404272	0.0424162	0.179133	0.13574	0.116351	0.0997754	0.230686	0.306507	0.319453	0.279224		Xylose	0.871329	0.0548492	0.513498	0.032372	0.776348	0.0488187
Abbreviations
MAG - monoacylglycerol
disach, trisach - unidentified di- or trisacharide or derivate
ni - not identified compounds
RI - Kovatc retention index
FA- fatty acid
FAlc- fatty alcohol
st - sterol
